# Supplementary material for: Mycobacteriophage SWU1 gp39 can potentiate multiple antibiotics against Mycobacterium via altering the cell wall permeability
Source: Sci Rep. 2016 Jun 28;6:28701. doi: 10.1038/srep28701 (PMC4923848; doi:10.1038/srep28701)
Supplement: Supplementary Information [file srep28701-s2.xls]

gene id	gene name	description	locus	WT-pAL-gp39	WT-pAL	log2FC	Pvalue	Qvalue	updown
4535617	MSMEG_2067	methyltransferase type 12	NC_008596.1:2144836-2145471	13.56077826	3856.654185	-8.151766002	0	0	DOWN
4534521	MSMEG_0574	ECF sigma factor RpoE1	NC_008596.1:648080-648733	3.148015742	930.7499597	-8.207807083	1.21E-273	4.01E-270	DOWN
4536017	MSMEG_5819	pyridoxamine 5'-phosphate oxidase	NC_008596.1:5885077-5885499	4.735575029	863.6730369	-7.510801821	5.80E-232	1.29E-228	DOWN
4535346	MSMEG_5661	ABC transporter ATP-binding protein	NC_008596.1:5753419-5755335	21.74056713	892.9298294	-5.360085325	5.45E-198	9.05E-195	DOWN
4536775	MSMEG_2068	hypothetical protein	NC_008596.1:2145479-2145835	16.52151485	1081.558287	-6.032621633	3.26E-196	4.34E-193	DOWN
4533493	MSMEG_3509	hypothetical protein	NC_008596.1:3572011-3572664	9.869401781	564.2800019	-5.83730477	1.92E-188	2.12E-185	DOWN
4537273	MSMEG_2069	phosphotransferase enzyme family protein	NC_008596.1:2145832-2146821	14.33232307	346.892263	-4.59714329	3.77E-141	3.13E-138	DOWN
4535929	MSMEG_5820	hypothetical protein	NC_008596.1:5885520-5885951	12.10755723	409.8495022	-5.081114519	7.06E-141	5.22E-138	DOWN
4531695	MSMEG_0573	ECF sigma factor RpoE1	NC_008596.1:648700-649296	1.864087323	128.5426142	-6.107633463	6.00E-126	2.66E-123	DOWN
4532102	MSMEG_0306	arylamine N-acetyltransferase	NC_008596.1:337990-338826	4.852987494	136.4039839	-4.812868829	1.70E-118	6.66E-116	DOWN
4537216	MSMEG_5660	ABC transporter ATP-binding protein	NC_008596.1:5751434-5753386	40.88468603	457.8543433	-3.485256242	3.01E-103	1.00E-100	DOWN
4536969	MSMEG_0433	nitrite extrusion protein	NC_008596.1:508691-510100	7.142833507	111.5170428	-3.964623906	2.45E-102	7.76E-100	DOWN
4534787	MSMEG_6225	proton antiporter efflux pump	NC_008596.1:6287282-6288796	39.11541735	421.8874069	-3.431048762	1.03E-99	2.87E-97	DOWN
4533935	MSMEG_5822	hypothetical protein	NC_008596.1:5885977-5887236	6.226726175	93.5946695	-3.909880624	2.30E-94	5.47E-92	DOWN
4534780	MSMEG_0434	aminoglycoside 2'-N-acetyltransferase	NC_008596.1:510209-510841	394.1603583	3366.079533	-3.094214671	1.14E-85	2.53E-83	DOWN
4536818	MSMEG_6272	NAD-glutamate dehydrogenase	NC_008596.1:6336680-6339892	17.9761927	139.9457245	-2.960708011	7.64E-77	1.54E-74	DOWN
4533068	MSMEG_1548	propanediol utilization: dehydratase, medium subunit	NC_008596.1:1638427-1639029	22.60787341	218.7259246	-3.274227029	8.38E-76	1.64E-73	DOWN
4532669	MSMEG_3511	hydroxylase	NC_008596.1:3572774-3574159	8.872377712	86.75212391	-3.289506389	5.35E-75	1.02E-72	DOWN
4534949	MSMEG_3809	hypothetical protein	NC_008596.1:3877122-3877925	22.49252263	192.2312716	-3.095325669	9.84E-72	1.72E-69	DOWN
4531613	MSMEG_1547	glycerol dehydratase large subunit	NC_008596.1:1636718-1638430	20.9189378	156.6539107	-2.904699283	8.42E-70	1.40E-67	DOWN
4532727	mmsA	methylmalonate-semialdehyde dehydrogenase	NC_008596.1:2530003-2531496	381.6056508	2345.520015	-2.619753372	1.59E-64	2.21E-62	DOWN
4535068	MSMEG_5659	ABC transporter ATP-binding protein	NC_008596.1:5749605-5751437	25.07429883	162.5118168	-2.696263362	2.13E-62	2.77E-60	DOWN
4534958	MSMEG_4327	3-oxoacyl-ACP synthase	NC_008596.1:4413317-4414567	459.9114811	2218.388699	-2.270084054	4.73E-50	5.16E-48	DOWN
4537238	acpP	acyl carrier protein	NC_008596.1:4413021-4413320	713.7150347	3469.676571	-2.281381118	5.87E-50	6.29E-48	DOWN
4537095	MSMEG_1546	coenzyme B12-dependent glycerol dehydrogenase small subunit	NC_008596.1:1636280-1636708	23.08735962	154.4710295	-2.742161197	6.79E-50	7.17E-48	DOWN
4537742	MSMEG_2450	hypothetical protein	NC_008596.1:2531510-2532895	509.9409806	2427.238428	-2.250913644	2.34E-49	2.43E-47	DOWN
4532713	MSMEG_6224	retinal pigment epithelial membrane protein	NC_008596.1:6288786-6290105	6.533829523	42.88010427	-2.714307696	7.95E-47	7.66E-45	DOWN
4531192	MSMEG_1970	sigma factor	NC_008596.1:2050786-2052537	49.86280301	233.4743158	-2.227227959	1.17E-46	1.11E-44	DOWN
4533402	MSMEG_1789	hypothetical protein	NC_008596.1:1871520-1871675	211.8715899	1073.692646	-2.341319015	1.64E-46	1.54E-44	DOWN
4531410	MSMEG_1543	eptc-inducible aldehyde dehydrogenase	NC_008596.1:1633314-1634858	17.28717629	88.87743104	-2.36211488	5.72E-46	5.21E-44	DOWN
4535003	MSMEG_4328	3-oxoacyl-ACP synthase	NC_008596.1:4414597-4415850	326.6256622	1351.839193	-2.049213497	1.58E-41	1.32E-39	DOWN
4534500	MSMEG_6223	TetR family transcriptional regulator	NC_008596.1:6286641-6287210	57.79070896	266.1539126	-2.203351301	1.73E-41	1.42E-39	DOWN
4531283	MSMEG_1681	endoribonuclease L-PSP superfamily protein	NC_008596.1:1774127-1774570	40.85505012	203.3171746	-2.315145761	2.52E-41	2.04E-39	DOWN
4532394	aspA	aspartate ammonia-lyase	NC_008596.1:1770884-1772305	28.83892484	124.7756067	-2.113246635	2.08E-39	1.63E-37	DOWN
4534930	MSMEG_3815	drug efflux membrane protein	NC_008596.1:3883930-3885315	53.95691867	221.4329606	-2.036990118	2.73E-39	2.11E-37	DOWN
4531170	MSMEG_5542	transcriptional regulator	NC_008596.1:5632606-5632887	911.7964885	3622.780233	-1.990313533	3.75E-39	2.83E-37	DOWN
4537711	hypC	hydrogenase assembly chaperone HypC/HupF	NC_008596.1:2356566-2356826	87.62187304	401.2207054	-2.1950331	4.47E-39	3.34E-37	DOWN
4532954	MSMEG_1549	pseudo	NC_008596.1:1639029-1640899	8.475824656	39.63776295	-2.225449896	3.61E-37	2.45E-35	DOWN
4534038	MSMEG_1680	hypothetical protein	NC_008596.1:1773456-1774130	36.35344735	157.6845569	-2.11687729	7.10E-37	4.77E-35	DOWN
4533706	MSMEG_1682	flavin-containing monooxygenase FMO	NC_008596.1:1774567-1775832	35.7328749	143.7139608	-2.007876321	3.45E-36	2.27E-34	DOWN
4536190	MSMEG_4325	malonyl CoA-ACP transacylase	NC_008596.1:4412068-4412940	231.368056	867.2879547	-1.906321382	4.93E-36	3.19E-34	DOWN
4536864	MSMEG_1683	cytosine/purines uracil thiamine allantoin permease	NC_008596.1:1775984-1777435	34.71944234	128.9288214	-1.892759126	2.27E-33	1.39E-31	DOWN
4537303	MSMEG_4329	propionyl-CoA carboxylase subunit beta	NC_008596.1:4415919-4417343	181.0644897	633.8325702	-1.807598163	7.27E-33	4.24E-31	DOWN
4531738	MSMEG_3297	CadC family transcriptional regulator	NC_008596.1:3376204-3377424	20.41614346	81.0585588	-1.989254153	7.35E-33	4.25E-31	DOWN
4536812	MSMEG_1679	AmiB protein	NC_008596.1:1772302-1773459	29.50330583	111.3455627	-1.916095543	4.33E-32	2.44E-30	DOWN
4531104	MSMEG_5362	hypothetical protein	NC_008596.1:5442231-5442995	16.29285422	70.61967509	-2.115830823	8.95E-32	4.92E-30	DOWN
4533058	MSMEG_1790	hypothetical protein	NC_008596.1:1871713-1871970	1247.655479	4176.879969	-1.743206074	7.08E-31	3.74E-29	DOWN
4536976	MSMEG_3438	hypothetical protein	NC_008596.1:3508887-3509057	56.94453277	252.8068832	-2.150406504	1.94E-30	1.01E-28	DOWN
4533393	MSMEG_2115	hypothetical protein	NC_008596.1:2189849-2190382	209.3387635	690.5816389	-1.721972495	2.30E-29	1.16E-27	DOWN
4536339	MSMEG_5153	hypothetical protein	NC_008596.1:5256973-5257956	193.6763064	630.8330186	-1.703610704	2.64E-29	1.32E-27	DOWN
4535306	MSMEG_1788	hypothetical protein	NC_008596.1:1871258-1871512	936.9855429	2995.089199	-1.676500276	1.32E-28	6.44E-27	DOWN
4531377	MSMEG_1772	hypothetical protein	NC_008596.1:1859971-1860186	226.1788245	762.7652102	-1.753775177	2.25E-28	1.09E-26	DOWN
4532628	MSMEG_6655	hypothetical protein	NC_008596.1:6709869-6710645	25.42252316	93.44260861	-1.877973327	3.76E-28	1.76E-26	DOWN
4536962	MSMEG_0669	hypothetical protein	NC_008596.1:753330-753836	251.875388	799.8079996	-1.666943555	8.28E-28	3.77E-26	DOWN
4534527	MSMEG_6583	antigen 85-C	NC_008596.1:6635047-6636249	157.0771631	490.1911979	-1.641871131	2.19E-27	9.90E-26	DOWN
4533668	MSMEG_5363	hypothetical protein	NC_008596.1:5442992-5443366	261.7449388	826.1492665	-1.658240827	3.14E-27	1.41E-25	DOWN
4535522	MSMEG_1778	hypothetical protein	NC_008596.1:1864985-1865326	185.314216	592.7616615	-1.677478581	4.29E-27	1.90E-25	DOWN
4535505	MSMEG_2345	pseudo	NC_008596.1:2425365-2426033	60.3839236	199.3149153	-1.722813267	7.44E-27	3.28E-25	DOWN
4535215	MSMEG_3145	secreted cell wall-associated hydrolase	NC_008596.1:3219661-3221154	10.46565991	37.41877343	-1.838098985	1.25E-25	5.31E-24	DOWN
4536093	MSMEG_2346	phytoene synthase	NC_008596.1:2426030-2426977	139.6359011	419.0217176	-1.585355106	2.15E-25	8.92E-24	DOWN
4535153	MSMEG_0684	aldehyde oxidase	NC_008596.1:766670-768784	89.16044313	257.4641885	-1.529896085	4.55E-24	1.81E-22	DOWN
4536912	MSMEG_6728	hypothetical protein	NC_008596.1:6775459-6775947	78.17337154	241.4935884	-1.62723572	5.76E-24	2.27E-22	DOWN
4534914	MSMEG_3302	short-chain dehydrogenase/reductase SDR	NC_008596.1:3381095-3381979	7.984916143	32.03908617	-2.004483837	1.84E-23	7.03E-22	DOWN
4535504	MSMEG_2913	hydrolase	NC_008596.1:2977263-2978126	99.88701457	289.0825158	-1.533112312	2.14E-23	8.14E-22	DOWN
4534111	MSMEG_3747	pseudo	NC_008596.1:3811821-3812761	289.6277722	805.7560526	-1.476143172	9.55E-23	3.51E-21	DOWN
4536096	katA	catalase KatA	NC_008596.1:6295741-6297402	136.898006	381.632115	-1.479081148	9.69E-23	3.54E-21	DOWN
4536172	MSMEG_4393	carboxyvinyl-carboxyphosphonate phosphorylmutase	NC_008596.1:4485158-4486039	27.37991719	85.24103525	-1.638430031	1.43E-22	5.17E-21	DOWN
4531084	MSMEG_6656	hypothetical protein	NC_008596.1:6710711-6712219	24.11567158	71.70922937	-1.572187826	2.47E-22	8.84E-21	DOWN
4533521	hybA	hydrogenase-2, small subunit	NC_008596.1:2345095-2346066	161.5480652	443.2612692	-1.456193838	7.18E-22	2.45E-20	DOWN
4534020	MSMEG_3580	antigen 85-C	NC_008596.1:3641776-3642765	649.9559508	1755.887801	-1.43378681	7.91E-22	2.68E-20	DOWN
4534459	MSMEG_3536	sugar transporter	NC_008596.1:3598192-3600066	45.58279815	125.8771458	-1.465454977	1.63E-21	5.39E-20	DOWN
4532933	MSMEG_2376	hypothetical protein	NC_008596.1:2458418-2458879	159.3415045	441.0061187	-1.46867657	2.15E-21	7.05E-20	DOWN
4534134	MSMEG_6501	hypothetical protein	NC_008596.1:6563711-6563923	13.32292153	68.07277474	-2.353167438	2.90E-21	9.46E-20	DOWN
4533579	MSMEG_3477	inv protein	NC_008596.1:3543755-3544417	264.8710492	709.4638071	-1.421438924	5.28E-21	1.70E-19	DOWN
4534567	MSMEG_1130	hypothetical protein	NC_008596.1:1191772-1192899	176.1043728	469.7959714	-1.41560361	6.36E-21	2.04E-19	DOWN
4533379	MSMEG_0671	S-(hydroxymethyl)glutathione dehydrogenase	NC_008596.1:753920-755068	417.976732	1104.556866	-1.401973157	6.73E-21	2.14E-19	DOWN
4534084	MSMEG_3444	choline dehydrogenase	NC_008596.1:3512435-3513934	19.54926509	56.95977235	-1.542829007	7.48E-21	2.37E-19	DOWN
4531740	MSMEG_5401	hypothetical protein	NC_008596.1:5481135-5481614	127.1675698	347.4957554	-1.450264554	1.32E-20	4.17E-19	DOWN
4532836	MSMEG_1245	phosphoadenosine phosphosulfate reductase	NC_008596.1:1320230-1321078	191.4409493	506.6570324	-1.404110029	1.73E-20	5.40E-19	DOWN
4531215	hybC	hydrogenase-2, large subunit	NC_008596.1:2346098-2347705	286.2780141	746.7162239	-1.3831432	2.20E-20	6.78E-19	DOWN
4534043	MSMEG_5617	immunogenic protein MPT63	NC_008596.1:5700826-5701302	470.1080916	1230.977038	-1.388739433	2.85E-20	8.70E-19	DOWN
4535701	MSMEG_6663	C5-O-methyltransferase	NC_008596.1:6717845-6718588	60.95306926	168.82879	-1.46979017	2.92E-20	8.88E-19	DOWN
4537546	MSMEG_6600	transposase	NC_008596.1:6656133-6657125	11.37518982	37.15325767	-1.707598094	3.19E-20	9.66E-19	DOWN
4531095	MSMEG_2269	hypothetical protein	NC_008596.1:2350975-2352150	118.4307543	310.5208932	-1.390646571	5.09E-20	1.52E-18	DOWN
4533291	MSMEG_1244	hypothetical protein	NC_008596.1:1316779-1320237	83.6656703	216.2202083	-1.369793684	6.95E-20	2.05E-18	DOWN
4535059	MSMEG_3146	invasin 1	NC_008596.1:3221174-3221863	16.61229197	53.54618003	-1.688532524	6.97E-20	2.05E-18	DOWN
4532626	MSMEG_5616	glyoxalase/bleomycin resistance protein/dioxygenase	NC_008596.1:5699957-5700727	88.98558027	237.0960944	-1.41382842	7.70E-20	2.26E-18	DOWN
4532265	MSMEG_5572	sugar ABC transporter permease	NC_008596.1:5660234-5661112	9.495418762	32.56322436	-1.777940028	1.02E-19	2.96E-18	DOWN
4537297	MSMEG_3748	thiamin pyrophosphokinase catalytic subunit	NC_008596.1:3812765-3813961	491.8623546	1255.914464	-1.352411665	1.26E-19	3.66E-18	DOWN
4534085	MSMEG_4392	organophopsphate acid anhydrase	NC_008596.1:4483869-4485146	23.85947717	66.8541929	-1.486455615	1.34E-19	3.86E-18	DOWN
4532090	MSMEG_2266	hypothetical protein	NC_008596.1:2348549-2348812	49.95228642	154.5962692	-1.629882884	2.32E-19	6.64E-18	DOWN
4537739	MSMEG_3615	zinc-binding alcohol dehydrogenase	NC_008596.1:3678705-3679718	111.7251421	288.7930863	-1.370082326	2.62E-19	7.41E-18	DOWN
4531537	soxR	redox-sensitive transcriptional activator SoxR	NC_008596.1:5535642-5536067	17.76396455	61.64364226	-1.79499851	2.67E-19	7.52E-18	DOWN
4533817	MSMEG_0673	hypothetical protein	NC_008596.1:755982-756524	32.07416596	94.64583036	-1.561127198	3.71E-19	1.04E-17	DOWN
4534182	MSMEG_1132	FAD binding domain-containing protein	NC_008596.1:1193567-1194796	362.9013521	914.1976235	-1.332928637	4.65E-19	1.29E-17	DOWN
4535823	MSMEG_0450	hypothetical protein	NC_008596.1:525004-525219	72.90279639	217.2935353	-1.575599194	4.87E-19	1.35E-17	DOWN
4537287	MSMEG_5134	hypothetical protein	NC_008596.1:5236831-5236998	309.6800257	814.4779841	-1.39509737	6.70E-19	1.84E-17	DOWN
4536920	rpmD	50S ribosomal protein L30	NC_008596.1:1565512-1565697	94.83249539	276.5933615	-1.544313127	7.83E-19	2.13E-17	DOWN
4537716	MSMEG_3616	integral membrane protein	NC_008596.1:3679739-3680041	985.4147219	2472.943644	-1.327426432	8.50E-19	2.31E-17	DOWN
4531182	MSMEG_2264	peptidase M52, hydrogen uptake protein	NC_008596.1:2347746-2348543	236.7270894	596.8442759	-1.334129756	9.24E-19	2.50E-17	DOWN
4534419	MSMEG_3418	hypothetical protein	NC_008596.1:3489356-3489784	636.8472021	1597.411033	-1.326716408	9.57E-19	2.58E-17	DOWN
4537343	MSMEG_3298	response regulator receiver domain-containing protein	NC_008596.1:3377556-3378146	5.5548669	24.35211374	-2.132222754	1.26E-18	3.35E-17	DOWN
4531568	MSMEG_3417	hypothetical protein	NC_008596.1:3488769-3489272	86.2246893	228.7656249	-1.407697354	1.30E-18	3.41E-17	DOWN
4534613	MSMEG_1421	hypothetical protein	NC_008596.1:1522905-1523063	89.58874018	267.83375	-1.579948441	1.44E-18	3.77E-17	DOWN
4535257	MSMEG_1801	hypothetical protein	NC_008596.1:1880491-1880622	135.3137589	390.5588412	-1.529231378	1.50E-18	3.92E-17	DOWN
4535336	MSMEG_2107	hypothetical protein	NC_008596.1:2183185-2184645	5.941347727	19.40766	-1.707764049	1.77E-18	4.59E-17	DOWN
4537736	MSMEG_5302	aerobic C4-dicarboxylate transporter	NC_008596.1:5390951-5392324	33.73411918	88.76049167	-1.395709167	1.81E-18	4.67E-17	DOWN
4536449	MSMEG_1243	hypothetical protein	NC_008596.1:1315709-1316782	72.27380964	184.4563546	-1.351734643	1.98E-18	5.11E-17	DOWN
4534069	MSMEG_1767	hypothetical protein	NC_008596.1:1857437-1857826	193.7519725	491.9916268	-1.344422765	3.26E-18	8.35E-17	DOWN
4532267	MSMEG_1544	PduO protein	NC_008596.1:1635013-1635411	5.857213984	28.8025254	-2.297908805	3.28E-18	8.36E-17	DOWN
4532110	MSMEG_0279	amino acid permease	NC_008596.1:310563-312098	4.999190763	16.67694064	-1.738088168	3.49E-18	8.87E-17	DOWN
4535648	MSMEG_0696	hypothetical protein	NC_008596.1:785252-785593	32.7025011	100.1806323	-1.615130739	4.11E-18	1.03E-16	DOWN
4532564	MSMEG_6615	hypothetical protein	NC_008596.1:6667571-6668242	63.01247511	164.9414223	-1.388244368	4.16E-18	1.04E-16	DOWN
4536397	MSMEG_2924	permease binding-protein component	NC_008596.1:2987165-2988118	98.80436445	248.0192208	-1.327805254	4.67E-18	1.17E-16	DOWN
4536295	MSMEG_1782	oxidoreductase, short chain dehydrogenase/reductase	NC_008596.1:1867419-1868306	129.1445226	322.2111143	-1.319019804	5.01E-18	1.24E-16	DOWN
4531236	MSMEG_1743	Fatty acid desaturase	NC_008596.1:1835832-1836980	2114.484823	5133.27069	-1.279572134	6.70E-18	1.64E-16	DOWN
4534035	MSMEG_1775	cytochrome P450 monooxygenase	NC_008596.1:1862204-1863577	23.40733618	61.71412275	-1.398639914	1.20E-17	2.90E-16	DOWN
4532154	MSMEG_0637	iron-sulfur binding oxidoreductase	NC_008596.1:717434-719002	129.2663779	315.468417	-1.287148498	1.28E-17	3.09E-16	DOWN
4532466	MSMEG_1777	UsfY protein	NC_008596.1:1864669-1864974	658.2611271	1598.595304	-1.280072848	1.93E-17	4.62E-16	DOWN
4533892	MSMEG_3304	succinate semialdehyde dehydrogenase	NC_008596.1:3383593-3384945	67.15826255	165.4715668	-1.300946526	2.33E-17	5.54E-16	DOWN
4537171	MSMEG_2344	dehydrogenase	NC_008596.1:2423839-2425356	50.51128419	124.8090444	-1.305044858	2.89E-17	6.82E-16	DOWN
4537662	MSMEG_2925	permease membrane component	NC_008596.1:2988115-2988897	239.9118354	579.4724445	-1.272235728	3.26E-17	7.64E-16	DOWN
4535573	MSMEG_6211	hypothetical protein	NC_008596.1:6276404-6276556	34.54950703	122.8474447	-1.830130819	3.60E-17	8.40E-16	DOWN
4531585	MSMEG_3007	succinate-semialdehyde dehydrogenase	NC_008596.1:3074647-3076152	1.958227358	8.451095508	-2.109590092	5.16E-17	1.20E-15	DOWN
4535330	eat	ethanolamine permease	NC_008596.1:1641497-1642909	43.19917445	106.6055996	-1.303207572	6.49E-17	1.49E-15	DOWN
4532233	MSMEG_5400	dehydrogenase	NC_008596.1:5479546-5481138	66.29663341	160.1953497	-1.272824752	7.97E-17	1.81E-15	DOWN
4537017	MSMEG_1773	hypothetical protein	NC_008596.1:1860268-1861290	529.4521786	1242.806764	-1.231029711	1.47E-16	3.32E-15	DOWN
4531436	MSMEG_3443	hypothetical protein	NC_008596.1:3512255-3512413	82.58961985	234.3966642	-1.504919663	1.50E-16	3.36E-15	DOWN
4536177	MSMEG_6405	Erp protein	NC_008596.1:6476344-6477261	312.2194176	735.7972494	-1.236748019	1.56E-16	3.49E-15	DOWN
4532306	MSMEG_1875	sensor histidine kinase MtrB	NC_008596.1:1951266-1952852	191.2620664	450.3578717	-1.23552111	1.59E-16	3.56E-15	DOWN
4532214	MSMEG_5341	dipeptidyl aminopeptidase/acylaminoacyl peptidase	NC_008596.1:5426007-5427203	43.46386326	106.5961717	-1.294267308	1.88E-16	4.17E-15	DOWN
4533008	MSMEG_1910	muconate cycloisomerase	NC_008596.1:1993927-1995030	17.33803829	46.55134591	-1.424882206	1.88E-16	4.17E-15	DOWN
4530940	MSMEG_1780	hypothetical protein	NC_008596.1:1865711-1866940	14.29527649	38.63913419	-1.434524243	2.30E-16	5.06E-15	DOWN
4533778	MSMEG_0266	arginine decarboxylase	NC_008596.1:299314-300771	166.4330479	390.9037969	-1.231871666	2.35E-16	5.13E-15	DOWN
4531557	MSMEG_5576	D-mannonate oxidoreductase	NC_008596.1:5664415-5665851	49.02165112	118.1664969	-1.269330072	2.62E-16	5.69E-15	DOWN
4535698	panB	3-methyl-2-oxobutanoate hydroxymethyltransferase	NC_008596.1:4386689-4387552	85.97626292	206.4786215	-1.263982107	3.01E-16	6.49E-15	DOWN
4535410	MSMEG_1264	prophage Lp1 protein 5	NC_008596.1:1353580-1353978	52.43551499	137.9558648	-1.395590593	3.22E-16	6.92E-15	DOWN
4536851	MSMEG_1803	RsbW protein	NC_008596.1:1881247-1881663	589.3894298	1378.347489	-1.225646553	3.26E-16	7.00E-15	DOWN
4534630	MSMEG_2268	hypothetical protein	NC_008596.1:2350076-2350963	108.3410562	257.5027865	-1.249007984	3.57E-16	7.64E-15	DOWN
4533822	MSMEG_6727	amino acid permease	NC_008596.1:6774109-6775455	235.3366957	548.2612098	-1.22013711	3.60E-16	7.68E-15	DOWN
4536073	MSMEG_2415	hemerythrin HHE cation binding protein	NC_008596.1:2497580-2498158	691.4539192	1607.345539	-1.216975092	3.70E-16	7.83E-15	DOWN
4533900	MSMEG_3179	pyridoxamine 5'-phosphate oxidase	NC_008596.1:3256584-3257036	26.65462137	75.27747257	-1.497832502	5.77E-16	1.21E-14	DOWN
4536804	MSMEG_5540	hypothetical protein	NC_008596.1:5632038-5632613	119.4007718	284.824917	-1.254263199	6.31E-16	1.32E-14	DOWN
4532775	MSMEG_1779	hypothetical protein	NC_008596.1:1865313-1865714	86.23290115	214.4066445	-1.314039293	6.67E-16	1.39E-14	DOWN
4536289	MSMEG_6919	hypothetical protein	NC_008596.1:6962147-6963091	52.64012085	126.6681849	-1.266819504	9.63E-16	1.99E-14	DOWN
4536385	MSMEG_5364	amidohydrolase	NC_008596.1:5443516-5444469	13.00673336	36.13897256	-1.474296816	1.35E-15	2.79E-14	DOWN
4532510	gabT	4-aminobutyrate aminotransferase	NC_008596.1:3021057-3022397	82.11605639	190.6996279	-1.21556578	1.63E-15	3.35E-14	DOWN
4533249	MSMEG_4991	hypothetical protein	NC_008596.1:5088696-5088929	252.058253	597.3757066	-1.244881377	1.67E-15	3.40E-14	DOWN
4537344	MSMEG_6213	manganese containing catalase	NC_008596.1:6277327-6278220	425.6632091	970.9582769	-1.189696902	1.67E-15	3.40E-14	DOWN
4536815	MSMEG_5606	cytochrome bd-I oxidase subunit II	NC_008596.1:5691822-5692820	22.16810683	56.65839603	-1.353804192	1.81E-15	3.68E-14	DOWN
4531678	MSMEG_2343	methylesterase	NC_008596.1:2422826-2423842	52.25084017	124.1954306	-1.249085955	1.91E-15	3.85E-14	DOWN
4533805	MSMEG_5559	metabolite/sugar transporter	NC_008596.1:5647818-5649233	17.17231987	43.34832294	-1.335891228	2.22E-15	4.47E-14	DOWN
4532569	MSMEG_3312	hemerythrin HHE cation binding domain-containing protein	NC_008596.1:3391207-3391764	24.33135055	66.02054198	-1.44009858	2.25E-15	4.51E-14	DOWN
4531401	MSMEG_6601	hypothetical protein	NC_008596.1:6657133-6657654	42.95817014	108.5353641	-1.337160747	3.65E-15	7.22E-14	DOWN
4532974	MSMEG_6582	pyridine nucleotide-disulfide oxidoreductase domain-containing protein	NC_008596.1:6636246-6637394	11.81626946	31.78177288	-1.427424974	3.73E-15	7.35E-14	DOWN
4533346	MSMEG_3814	tRNA	NC_008596.1:3883645-3883718	9.023190259	76.19867596	-3.078056418	3.83E-15	7.52E-14	DOWN
4531219	MSMEG_0267	esterase	NC_008596.1:301478-302494	148.3814813	338.4219793	-1.189512221	3.91E-15	7.65E-14	DOWN
4536036	MSMEG_5188	caax amino protease	NC_008596.1:5287602-5288285	216.5523951	492.8950696	-1.186564421	4.69E-15	9.14E-14	DOWN
4535071	MSMEG_1768	hypothetical protein	NC_008596.1:1857823-1858440	206.0954462	469.5001643	-1.187813035	5.49E-15	1.06E-13	DOWN
4536573	MSMEG_5574	substrate binding protein	NC_008596.1:5662068-5663411	10.80568138	28.64896712	-1.406693079	5.78E-15	1.11E-13	DOWN
4531087	MSMEG_1131	tryptophan-rich sensory protein	NC_008596.1:1192990-1193475	1753.443455	3911.284788	-1.157451678	6.78E-15	1.29E-13	DOWN
4532674	MSMEG_0685	oxidoreductase, molybdopterin-binding subunit	NC_008596.1:768781-769776	67.09568893	155.0668078	-1.208597932	7.49E-15	1.42E-13	DOWN
4536204	MSMEG_2838	hypothetical protein	NC_008596.1:2898445-2898927	16.93480521	49.47683023	-1.546761683	7.85E-15	1.48E-13	DOWN
4533775	MSMEG_2270	hypothetical protein	NC_008596.1:2352162-2352983	115.4153597	263.282791	-1.189777992	8.45E-15	1.58E-13	DOWN
4537272	MSMEG_2598	short chain dehydrogenase	NC_008596.1:2681364-2682137	95.61403757	218.9703496	-1.195441182	1.12E-14	2.07E-13	DOWN
4536361	MSMEG_2593	GNAT family acetyltransferase	NC_008596.1:2673880-2675709	444.0498952	983.1546974	-1.146696647	1.21E-14	2.22E-13	DOWN
4531817	MSMEG_5571	ABC transporter ATP-binding protein	NC_008596.1:5659133-5660218	14.5000037	37.53194532	-1.3720658	1.21E-14	2.23E-13	DOWN
4535575	glpK	glycerol kinase	NC_008596.1:6803763-6805280	361.4233331	800.9995535	-1.14811179	1.27E-14	2.32E-13	DOWN
4534538	MSMEG_1392	alcohol dehydrogenase	NC_008596.1:1494011-1495168	42.71734725	99.00989996	-1.212750728	1.59E-14	2.89E-13	DOWN
4533895	MSMEG_6293	transcriptional regulatory protein	NC_008596.1:6358686-6359258	205.5782625	460.7300379	-1.164233935	2.11E-14	3.78E-13	DOWN
4535878	MSMEG_2370	DoxX subfamily protein	NC_008596.1:2452620-2453462	397.9501865	877.6398501	-1.141041182	2.32E-14	4.15E-13	DOWN
4532663	MSMEG_1783	hypothetical protein	NC_008596.1:1868321-1868551	59.49721118	154.8287639	-1.379779567	2.98E-14	5.28E-13	DOWN
4531171	catA	catechol 1,2-dioxygenase	NC_008596.1:1995064-1995957	23.09126242	57.0657249	-1.305277438	3.05E-14	5.40E-13	DOWN
4536457	MSMEG_6616	S-(hydroxymethyl)glutathione dehydrogenase	NC_008596.1:6668245-6669426	126.0677888	279.4586344	-1.148435046	3.34E-14	5.89E-13	DOWN
4533153	MSMEG_0451	oxidoreductase, FAD-linked	NC_008596.1:525323-525571	200.2256149	457.8675112	-1.193303649	4.10E-14	7.19E-13	DOWN
4531492	MSMEG_1769	UsfY protein	NC_008596.1:1858494-1858793	435.8707341	965.5592397	-1.147464436	4.20E-14	7.36E-13	DOWN
4535951	MSMEG_1771	methylase	NC_008596.1:1859306-1859974	711.9650564	1552.055733	-1.124302024	4.59E-14	7.99E-13	DOWN
4532271	MSMEG_5342	hypothetical protein	NC_008596.1:5427211-5427540	178.7322157	404.5539471	-1.178532401	4.94E-14	8.58E-13	DOWN
4532524	MSMEG_4562	pseudo	NC_008596.1:4654528-4654775	225.7134312	510.6006384	-1.177703072	6.05E-14	1.04E-12	DOWN
4534951	MSMEG_4689	hypothetical protein	NC_008596.1:4774279-4774683	14.97555252	45.34827619	-1.598438479	6.06E-14	1.04E-12	DOWN
4532689	MSMEG_5402	dehydrogenase DhgA	NC_008596.1:5481632-5482420	145.3489684	320.5095462	-1.140846495	7.20E-14	1.23E-12	DOWN
4532611	MSMEG_4707	non-heme bromoperoxidase BPO-A2	NC_008596.1:4797653-4798507	125.0830049	275.983539	-1.141696437	7.76E-14	1.32E-12	DOWN
4533341	MSMEG_4706	tRNA	NC_008596.1:4797480-4797552	84.60770796	253.0610089	-1.58062423	9.27E-14	1.56E-12	DOWN
4535741	MSMEG_6212	hemerythrin HHE cation binding domain-containing protein	NC_008596.1:6276681-6277265	341.4676797	742.4625243	-1.120569176	9.82E-14	1.64E-12	DOWN
4537293	MSMEG_3311	acyl carrier protein	NC_008596.1:3390856-3391146	26.19623009	74.00146527	-1.49819463	1.64E-13	2.73E-12	DOWN
4533361	MSMEG_1951	hypothetical protein	NC_008596.1:2028409-2029071	1302.450516	2773.380647	-1.090417078	2.11E-13	3.48E-12	DOWN
4534135	MSMEG_5318	glutamine ABC transporter permease/substrate-binding protein	NC_008596.1:5407204-5408610	12.02236958	29.57992187	-1.298896966	2.11E-13	3.48E-12	DOWN
4533945	MSMEG_6767	mycocerosic acid synthase	NC_008596.1:6811016-6816496	35.93805225	77.23621578	-1.10376526	2.30E-13	3.77E-12	DOWN
4533143	MSMEG_2958	hypothetical protein	NC_008596.1:3020304-3021023	466.7834909	993.3351001	-1.089526954	3.13E-13	5.09E-12	DOWN
4537312	MSMEG_6467	starvation-induced DNA protecting protein	NC_008596.1:6532853-6533404	1545.002238	3269.002886	-1.081241723	3.34E-13	5.41E-12	DOWN
4534758	MSMEG_3141	hypothetical protein	NC_008596.1:3214859-3215056	371.5157628	810.9521675	-1.126193399	3.57E-13	5.77E-12	DOWN
4534431	MSMEG_1912	muconolactone delta-isomerase 1	NC_008596.1:1995965-1996249	18.54763009	56.33981968	-1.602920087	4.28E-13	6.86E-12	DOWN
4533858	MSMEG_0672	hypothetical protein	NC_008596.1:755161-755814	1256.818552	2650.030318	-1.076232483	4.32E-13	6.90E-12	DOWN
4535642	MSMEG_2926	glycine betaine/carnitine/choline transport ATP-binding protein opuCA	NC_008596.1:2988894-2990078	250.7459617	530.4473845	-1.08098319	5.13E-13	8.16E-12	DOWN
4537166	MSMEG_1804	RNA polymerase sigma factor SigF	NC_008596.1:1881660-1882412	271.7864239	576.3856193	-1.084560948	5.71E-13	9.01E-12	DOWN
4531408	mtrA	DNA-binding response regulator MtrA	NC_008596.1:1950437-1951123	1350.012463	2826.968601	-1.066283133	6.86E-13	1.08E-11	DOWN
4535508	MSMEG_1112	aconitate hydratase	NC_008596.1:1176487-1178451	220.1086735	462.1638801	-1.070188516	7.14E-13	1.12E-11	DOWN
4532925	MSMEG_2596	peptidase C26	NC_008596.1:2679224-2679973	73.3746517	160.317925	-1.127582086	7.24E-13	1.13E-11	DOWN
4534233	MSMEG_0067	hypothetical protein	NC_008596.1:87738-89162	37.95441868	82.98350102	-1.12855667	7.28E-13	1.14E-11	DOWN
4536548	MSMEG_1076	hypothetical protein	NC_008596.1:1141429-1141704	1424.543132	2986.67896	-1.068042865	8.28E-13	1.29E-11	DOWN
4536046	MSMEG_3301	hypothetical protein	NC_008596.1:3380231-3381091	7.625896493	21.58055221	-1.500752927	8.67E-13	1.35E-11	DOWN
4535802	ung	uracil-DNA glycosylase	NC_008596.1:2481480-2482163	112.0183034	240.5591839	-1.102657396	1.01E-12	1.56E-11	DOWN
4537352	MSMEG_0065	hypothetical protein	NC_008596.1:86997-87299	225.5105627	485.9752178	-1.107687736	1.03E-12	1.60E-11	DOWN
4536621	MSMEG_0066	early secretory antigenic target, 6 kDa	NC_008596.1:87331-87618	246.7228287	530.6787173	-1.10494748	1.07E-12	1.65E-11	DOWN
4536543	MSMEG_4563	puromycin N-acetyltransferase	NC_008596.1:4654776-4655399	105.4008014	226.0813782	-1.100956328	1.56E-12	2.38E-11	DOWN
4534625	MSMEG_1758	hypothetical protein	NC_008596.1:1850404-1850577	83.78442431	202.7707749	-1.27509576	1.95E-12	2.96E-11	DOWN
4533825	MSMEG_6730	oxidoreductase YdbC	NC_008596.1:6776043-6776948	52.87934209	114.8128818	-1.118508386	2.10E-12	3.18E-11	DOWN
4531980	MSMEG_2112	hypothetical protein	NC_008596.1:2189268-2189852	634.3308986	1309.86617	-1.046111895	2.45E-12	3.70E-11	DOWN
4532730	dnaE	DNA polymerase III subunit alpha	NC_008596.1:3253007-3256561	266.9458337	548.5443979	-1.039061361	2.55E-12	3.84E-11	DOWN
4532885	MSMEG_6500	hypothetical protein	NC_008596.1:6561852-6563714	50.83441102	106.856007	-1.071790685	2.84E-12	4.26E-11	DOWN
4534843	MSMEG_3419	hypothetical protein	NC_008596.1:3489877-3490839	921.7796255	1890.996647	-1.036653021	2.90E-12	4.33E-11	DOWN
4531979	MSMEG_6152	tRNA	NC_008596.1:6220991-6221063	25.1538393	105.1969758	-2.064242707	3.31E-12	4.93E-11	DOWN
4535412	MSMEG_1246	hypothetical protein	NC_008596.1:1321231-1322667	61.29642088	128.6677025	-1.069775219	3.57E-12	5.27E-11	DOWN
4533715	MSMEG_6768	halogenase	NC_008596.1:6816577-6818328	95.66033829	197.9795896	-1.049358907	3.74E-12	5.51E-11	DOWN
4532442	MSMEG_3255	DoxX subfamily protein	NC_008596.1:3336777-3337652	573.6444201	1173.164766	-1.032177	4.19E-12	6.12E-11	DOWN
4532536	MSMEG_3949	hypothetical protein	NC_008596.1:4018666-4018917	29.80870968	79.91350412	-1.422705389	4.24E-12	6.19E-11	DOWN
4531000	malQ	4-alpha-glucanotransferase	NC_008596.1:3738781-3740985	56.32440968	116.8289329	-1.052565412	4.59E-12	6.65E-11	DOWN
4534714	MSMEG_6179	acetyl-coenzyme A synthetase	NC_008596.1:6247672-6250494	19.09958507	40.55697482	-1.086408748	5.22E-12	7.54E-11	DOWN
4535177	MSMEG_1640	ATP/GTP-binding protein	NC_008596.1:1732495-1733076	84.22945716	178.6370989	-1.084634953	7.50E-12	1.08E-10	DOWN
4536830	MSMEG_5404	propionate--CoA ligase	NC_008596.1:5482552-5484423	39.47329122	82.33135264	-1.060565115	7.76E-12	1.11E-10	DOWN
4534597	eutB	ethanolamine ammonia-lyase, large subunit	NC_008596.1:1642906-1644321	29.6291307	63.52444925	-1.100295663	7.87E-12	1.13E-10	DOWN
4534382	MSMEG_1422	hypothetical protein	NC_008596.1:1523066-1523374	87.69636688	193.4309232	-1.141229472	8.90E-12	1.27E-10	DOWN
4533186	MSMEG_6665	integral membrane protein	NC_008596.1:6719637-6719912	887.6681602	1802.708814	-1.022074026	9.68E-12	1.38E-10	DOWN
4531555	hypD	hydrogenase expression/formation protein HypD	NC_008596.1:2356823-2357926	294.343721	595.3900994	-1.01633338	1.06E-11	1.51E-10	DOWN
4534174	MSMEG_1792	hypothetical protein	NC_008596.1:1872508-1872858	330.8463713	678.0814902	-1.035297207	1.12E-11	1.59E-10	DOWN
4532372	MSMEG_0113	taurine transporter permease TauC	NC_008596.1:136950-137810	35.60897769	77.34062374	-1.118985382	1.22E-11	1.72E-10	DOWN
4534435	MSMEG_0576	MmpL4 protein	NC_008596.1:649975-652866	13.27582872	28.31788142	-1.092911414	1.42E-11	1.99E-10	DOWN
4536249	MSMEG_6151	alpha/beta hydrolase	NC_008596.1:6220029-6220904	39.25502303	84.29229348	-1.102523466	1.56E-11	2.18E-10	DOWN
4532008	MSMEG_1802	ChaB protein	NC_008596.1:1880724-1881143	806.824385	1617.832159	-1.003735351	1.86E-11	2.58E-10	DOWN
4533200	MSMEG_5058	ABC transporter ATP-binding protein	NC_008596.1:5158887-5160107	48.98960643	101.0703205	-1.044811803	2.57E-11	3.53E-10	DOWN
4532326	MSMEG_1793	membrane protein	NC_008596.1:1873863-1874426	71.03370382	149.6796452	-1.075302427	2.66E-11	3.63E-10	DOWN
4536999	MSMEG_5316	glutamine ABC transporter ATP-binding protein	NC_008596.1:5406434-5407207	11.57433477	28.86299924	-1.318291944	2.76E-11	3.77E-10	DOWN
4535281	MSMEG_0704	LpqJ protein	NC_008596.1:792264-792803	39.15618983	86.32073747	-1.140466803	3.47E-11	4.70E-10	DOWN
4532345	MSMEG_0265	uracil DNA glycosylase superfamily protein	NC_008596.1:300761-301390	34.53404561	75.8645414	-1.135406383	3.87E-11	5.24E-10	DOWN
4532770	MSMEG_5722	hypothetical protein	NC_008596.1:5806701-5806889	431.6016612	875.1412496	-1.019815472	3.99E-11	5.38E-10	DOWN
4533257	MSMEG_2078	antigen 85-C	NC_008596.1:2155501-2156478	119.1375934	238.9677352	-1.004187121	4.54E-11	6.10E-10	DOWN
4531533	MSMEG_5590	carboxylate-amine ligase	NC_008596.1:5678088-5679185	60.30532255	122.7121537	-1.024920899	4.87E-11	6.51E-10	DOWN
4533126	MSMEG_6355	hypothetical protein	NC_008596.1:6414246-6414500	61.75295694	139.8354614	-1.179150141	4.86E-11	6.51E-10	DOWN
4534936	rpsR	30S ribosomal protein S18	NC_008596.1:6942062-6942316	407.612646	817.952917	-1.00481899	5.19E-11	6.90E-10	DOWN
4536229	MSMEG_0522	pp24 protein	NC_008596.1:601925-602077	32.3675728	90.2050183	-1.478658512	6.01E-11	7.96E-10	DOWN
4537681	MSMEG_3560	hypothetical protein	NC_008596.1:3621505-3621867	80.47545321	170.7216438	-1.085025271	6.77E-11	8.91E-10	DOWN
4533375	gltX	glutamyl-Q tRNA(Asp) synthetase	NC_008596.1:6372152-6373030	22.72567977	49.60853794	-1.12626499	9.38E-11	1.22E-09	DOWN
4532171	MSMEG_5605	cytochrome bd ubiquinol oxidase subunit I	NC_008596.1:5690437-5691825	38.85801491	78.75499637	-1.019159252	1.02E-10	1.32E-09	DOWN
4536484	MSMEG_2837	nitrate reductase NarB	NC_008596.1:2896046-2898433	23.81374332	48.1472653	-1.015659439	1.04E-10	1.34E-09	DOWN
4534902	MSMEG_0375	phospholipase D	NC_008596.1:420213-421805	14.25134394	30.5422947	-1.099710483	1.29E-10	1.64E-09	DOWN
4534699	MSMEG_1253	hypothetical protein	NC_008596.1:1334462-1337860	7.333954445	15.56231569	-1.085393541	1.36E-10	1.73E-09	DOWN
4532379	MSMEG_6317	lipolytic protein G-D-S-L	NC_008596.1:6382820-6383470	58.46368774	119.6124133	-1.032754381	1.95E-10	2.44E-09	DOWN
4531551	MSMEG_0686	oxidoreductase	NC_008596.1:769773-770294	72.05884418	147.3200477	-1.031706353	2.10E-10	2.61E-09	DOWN
4533071	MSMEG_0818	transporter major facilitator family protein	NC_008596.1:903499-904851	17.88968294	37.8254858	-1.080230793	2.10E-10	2.61E-09	DOWN
4533558	MSMEG_2517	alpha/beta hydrolase	NC_008596.1:2602327-2603208	54.31823575	109.5956237	-1.012681664	2.15E-10	2.67E-09	DOWN
4534248	MSMEG_5399	ATP-dependent DNA helicase RecQ	NC_008596.1:5479025-5479549	17.48782312	41.73400804	-1.254872766	2.22E-10	2.76E-09	DOWN
4534793	MSMEG_6128	two-component system response regulator	NC_008596.1:6190869-6191315	73.56834463	151.2541737	-1.039817918	2.57E-10	3.17E-09	DOWN
4533884	MSMEG_1971	propane monooxygenase hydroxylase large subunit	NC_008596.1:2052753-2054381	1.50294186	5.010844555	-1.737264582	3.16E-10	3.86E-09	DOWN
4531908	MSMEG_0703	hypothetical protein	NC_008596.1:791573-792196	64.29272918	129.7794491	-1.013334449	3.61E-10	4.35E-09	DOWN
4533565	MSMEG_2259	carbon starvation protein A	NC_008596.1:2340686-2342992	12.30080428	25.30296138	-1.040553595	4.48E-10	5.36E-09	DOWN
4531082	MSMEG_0636	hypothetical protein	NC_008596.1:716920-717405	71.09951101	144.3099228	-1.021258961	4.62E-10	5.51E-09	DOWN
4531799	MSMEG_6541	anti-sigma factor antagonist	NC_008596.1:6598543-6598893	82.90975955	170.13241	-1.037044158	4.82E-10	5.72E-09	DOWN
4534293	MSMEG_5573	sugar ABC transporter permease	NC_008596.1:5661109-5662071	12.30734315	27.6037352	-1.165344145	6.54E-10	7.71E-09	DOWN
4533192	MSMEG_0278	hypothetical protein	NC_008596.1:312095-312322	7.56544804	28.26419752	-1.901478307	7.53E-10	8.79E-09	DOWN
4531966	MSMEG_3953	hypothetical protein	NC_008596.1:4021891-4022955	10.24040309	23.1951587	-1.179551212	7.92E-10	9.22E-09	DOWN
4534757	MSMEG_1550	PduH protein	NC_008596.1:1640922-1641263	1.301590798	9.578419345	-2.879511642	1.00E-09	1.15E-08	DOWN
4535244	MSMEG_3292	DNA-binding protein	NC_008596.1:3374137-3374979	15.31337785	33.44420762	-1.126963814	1.45E-09	1.63E-08	DOWN
4532957	MSMEG_1977	alcohol dehydrogenase	NC_008596.1:2058811-2059836	8.026476585	18.84275636	-1.231171295	1.50E-09	1.69E-08	DOWN
4536150	MSMEG_0819	N-carbamoyl-L-amino acid amidohydrolase	NC_008596.1:904883-906142	14.7498304	30.81461683	-1.062916486	1.53E-09	1.72E-08	DOWN
4532636	MSMEG_6309	ABC transporter ATP-binding protein	NC_008596.1:6374547-6375320	26.81505492	55.22828227	-1.042364049	1.77E-09	1.98E-08	DOWN
4533292	MSMEG_3300	oxidoreductase, Gfo/Idh/MocA family protein	NC_008596.1:3379139-3380224	5.994698732	14.63698661	-1.287859412	1.77E-09	1.98E-08	DOWN
4536056	MSMEG_0535	GntR family transcriptional regulator	NC_008596.1:615801-616439	25.07853818	52.52526293	-1.066558222	2.93E-09	3.22E-08	DOWN
4533789	MSMEG_3299	pseudo	NC_008596.1:3378146-3379142	6.083348817	14.92018942	-1.294328216	3.27E-09	3.58E-08	DOWN
4533514	MSMEG_0697	integral membrane protein	NC_008596.1:785583-785996	50.26692408	101.9556483	-1.020260387	4.00E-09	4.31E-08	DOWN
4534782	MSMEG_4379	isochorismatase hydrolase	NC_008596.1:4465578-4466222	17.94379127	38.54878798	-1.103200757	6.69E-09	7.03E-08	DOWN
4537715	MSMEG_3006	Fe-dependent alcohol dehydrogenase	NC_008596.1:3073373-3074650	3.308973788	8.656181885	-1.38734695	7.15E-09	7.45E-08	DOWN
4531993	MSMEG_4208	integral membrane protein	NC_008596.1:4291023-4292567	2.16089346	6.013207886	-1.476506892	9.18E-09	9.44E-08	DOWN
4531611	MSMEG_2751	hypothetical protein	NC_008596.1:2822116-2822265	42.28883236	100.2434	-1.245158622	9.27E-09	9.51E-08	DOWN
4533787	MSMEG_6654	TnpC protein	NC_008596.1:6708371-6709774	5.152145983	11.74248988	-1.188492974	1.37E-08	1.37E-07	DOWN
4533761	MSMEG_0519	hypothetical protein	NC_008596.1:599806-599922	62.77672539	141.3690447	-1.17116457	2.01E-08	1.97E-07	DOWN
4531841	MSMEG_5966	oxidoreductase, short chain dehydrogenase/reductase	NC_008596.1:6029863-6030627	8.72831476	20.07675214	-1.201750866	2.05E-08	1.99E-07	DOWN
4532620	MSMEG_3453	hypothetical protein	NC_008596.1:3521023-3521151	4.313582701	24.56137689	-2.509432918	2.71E-08	2.60E-07	DOWN
4530985	groEL	molecular chaperone GroEL	NC_008596.1:2059864-2061513	9.375016931	18.84445976	-1.007247235	2.88E-08	2.77E-07	DOWN
4536156	MSMEG_1969	MerR family transcriptional regulator	NC_008596.1:2050405-2050770	20.52402961	45.92530378	-1.161975252	3.21E-08	3.06E-07	DOWN
4534789	MSMEG_3937	hypothetical protein	NC_008596.1:4006743-4007213	12.52267686	29.18829818	-1.22084711	3.56E-08	3.35E-07	DOWN
4535726	gmhA	phosphoheptose isomerase	NC_008596.1:2778898-2779581	5.043696654	13.34696642	-1.40395846	4.28E-08	3.98E-07	DOWN
4535582	MSMEG_5354	O-methyltransferase, family protein 2	NC_008596.1:5436911-5437936	9.870418424	20.56999923	-1.05935859	7.19E-08	6.44E-07	DOWN
4531471	MSMEG_5980	methyltransferase	NC_008596.1:6043705-6044961	2.921607429	7.476378664	-1.355577302	9.09E-08	7.97E-07	DOWN
4534526	gyrB	DNA gyrase subunit B	NC_008596.1:1299255-1301174	1.014319885	3.132597275	-1.626846604	1.01E-07	8.76E-07	DOWN
4531972	MSMEG_5874	tRNA	NC_008596.1:5937904-5937978	6.677308141	37.9494964	-2.506742217	1.31E-07	1.12E-06	DOWN
4533423	MSMEG_3272	ribose 5-phosphate isomerase	NC_008596.1:3354375-3354836	24.93102926	50.21475944	-1.010169028	1.32E-07	1.13E-06	DOWN
4537223	MSMEG_1846	polysulfide reductase NrfD	NC_008596.1:1920009-1921031	2.502053183	6.981746991	-1.480475621	1.39E-07	1.18E-06	DOWN
4534690	MSMEG_0350	virulence factor Mce family protein	NC_008596.1:388793-389932	4.100011012	9.656910535	-1.235933927	1.57E-07	1.32E-06	DOWN
4536709	MSMEG_6124	peptide ABC transporter substrate-binding protein	NC_008596.1:6185995-6187557	0.676395441	2.64557504	-1.967642499	1.72E-07	1.45E-06	DOWN
4533737	MSMEG_5875	hypothetical protein	NC_008596.1:5938421-5938591	14.31749877	40.19791942	-1.489341352	1.91E-07	1.60E-06	DOWN
4532655	MSMEG_3258	hypothetical protein	NC_008596.1:3339343-3339477	28.02758851	68.42019871	-1.287574674	2.98E-07	2.43E-06	DOWN
4534317	MSMEG_4430	transcriptional regulator	NC_008596.1:4510896-4513175	3.465495193	7.254464138	-1.065807534	3.04E-07	2.46E-06	DOWN
4537553	MSMEG_1761	integral membrane protein	NC_008596.1:1850826-1852142	6.295230853	13.08907475	-1.05603193	3.06E-07	2.48E-06	DOWN
4532992	hypC	hydrogenase assembly chaperone HypC/HupF	NC_008596.1:2783521-2783781	1.492298831	9.464691193	-2.665018973	3.37E-07	2.71E-06	DOWN
4531573	MSMEG_1847	4Fe-4S ferredoxin	NC_008596.1:1921055-1921969	3.648721744	9.214417281	-1.336501799	3.37E-07	2.71E-06	DOWN
4532955	MSMEG_6093	hypothetical protein	NC_008596.1:6155687-6156166	6.955375824	17.56498294	-1.336501799	3.37E-07	2.71E-06	DOWN
4534603	MSMEG_0518	sn-glycerol-3-phosphate ABC transporter ATPase	NC_008596.1:598612-599718	6.685213124	13.9711989	-1.063410368	4.46E-07	3.54E-06	DOWN
4534818	hypC	hydrogenase assembly chaperone HypC/HupF	NC_008596.1:2776054-2776338	4.100049789	14.69739027	-1.841846673	5.17E-07	4.06E-06	DOWN
4530886	MSMEG_2184	amino acid permease	NC_008596.1:2260965-2262506	1.659922442	4.422906474	-1.4138789	6.38E-07	4.96E-06	DOWN
4531647	MSMEG_2985	fumarate hydratase class I, anaerobic	NC_008596.1:3049867-3051504	3.39700895	7.409412951	-1.125094223	8.72E-07	6.67E-06	DOWN
4536217	MSMEG_5708	hypothetical protein	NC_008596.1:5793234-5793848	12.39528936	25.41014866	-1.035612865	9.48E-07	7.20E-06	DOWN
4531217	MSMEG_0352	hypothetical protein	NC_008596.1:391385-391987	8.766292828	18.96929552	-1.113627324	1.55E-06	1.14E-05	DOWN
4536798	MSMEG_1916	hypothetical protein	NC_008596.1:1997988-1998062	70.48099434	152.5131359	-1.113627324	1.55E-06	1.14E-05	DOWN
4536329	MSMEG_1174	cadmium inducible protein cadi	NC_008596.1:1234447-1234911	14.35948557	29.56492138	-1.041882375	1.60E-06	1.18E-05	DOWN
4534944	nuoN	NADH dehydrogenase subunit N	NC_008596.1:2127764-2129329	1.954249241	4.835234636	-1.306971422	1.64E-06	1.20E-05	DOWN
4531329	MSMEG_0157	oxalyl-CoA decarboxylase	NC_008596.1:179717-181450	3.914918632	8.021205073	-1.034836675	1.68E-06	1.23E-05	DOWN
4537420	hypE	hydrogenase expression/formation protein HypE	NC_008596.1:2777828-2778901	6.32073455	12.85043557	-1.023653128	2.24E-06	1.60E-05	DOWN
4535707	MSMEG_5299	hypothetical protein	NC_008596.1:5388829-5389104	23.38619118	47.86462456	-1.033302879	2.60E-06	1.84E-05	DOWN
4536835	MSMEG_5979	transferase	NC_008596.1:6042908-6043708	4.584844616	10.5928479	-1.208145766	2.60E-06	1.84E-05	DOWN
4534296	MSMEG_3161	hypothetical protein	NC_008596.1:3237127-3237477	7.292308849	18.35964967	-1.332090961	2.84E-06	2.00E-05	DOWN
4535699	MSMEG_4730	hypothetical protein	NC_008596.1:4828501-4829868	1.626988497	4.278878373	-1.39502862	3.07E-06	2.15E-05	DOWN
4534993	MSMEG_4411	oxidoreductase FAD-binding region	NC_008596.1:4497720-4498460	0.825994631	3.623600532	-2.133219612	3.58E-06	2.48E-05	DOWN
4532046	MSMEG_4391	acyl-CoA dehydrogenase	NC_008596.1:4482417-4483634	3.928834704	8.421235988	-1.099930523	3.75E-06	2.58E-05	DOWN
4534763	MSMEG_4666	myo-inositol 2-dehydrogenase	NC_008596.1:4752923-4753960	6.164676982	12.41660018	-1.010172993	4.93E-06	3.34E-05	DOWN
4535824	MSMEG_1718	pseudo	NC_008596.1:1813034-1813573	3.606470703	9.745878134	-1.434204478	5.30E-06	3.55E-05	DOWN
4531990	MSMEG_5625	cyclododecanone monooxygenase	NC_008596.1:5708555-5710393	1.028757111	2.744954105	-1.415879625	9.77E-06	6.29E-05	DOWN
4532621	MSMEG_4498	hypothetical protein	NC_008596.1:4578360-4578452	5.38492592	24.8296792	-2.205067219	1.12E-05	7.12E-05	DOWN
4535081	MSMEG_4814	hypothetical protein	NC_008596.1:4912253-4913908	1.041619658	2.853722953	-1.4540167	1.18E-05	7.47E-05	DOWN
4537623	MSMEG_4161	hypothetical protein	NC_008596.1:4239712-4240125	8.870677627	19.45715938	-1.133184881	1.31E-05	8.24E-05	DOWN
4537378	MSMEG_0474	glucosamine--fructose-6-phosphate aminotransferase (isomerizing)	NC_008596.1:551334-553121	1.493771989	3.51404519	-1.234172794	1.35E-05	8.48E-05	DOWN
4531282	MSMEG_4860	alpha/beta hydrolase	NC_008596.1:4955092-4955922	0.334808766	2.132552567	-2.6711721	1.68E-05	0.000103703	DOWN
4536931	nuoG	NADH dehydrogenase subunit G	NC_008596.1:2135629-2138013	1.563132239	3.377469175	-1.111502769	1.81E-05	0.000111377	DOWN
4537391	MSMEG_2855	virulence factor Mce family protein	NC_008596.1:2917214-2918401	0.562050572	2.169769527	-1.948769957	1.93E-05	0.000117645	DOWN
4531686	MSMEG_1241	hypothetical protein	NC_008596.1:1313313-1314251	2.548070535	6.062173992	-1.250430045	2.47E-05	0.000147795	DOWN
4534325	MSMEG_5750	hypothetical protein	NC_008596.1:5830307-5830420	11.22612369	32.97499159	-1.554512431	2.60E-05	0.000154261	DOWN
4531571	MSMEG_2097	acyl-coenzyme A:6-aminopenicillanic acid acyl-transferase	NC_008596.1:2173038-2174138	3.689328368	7.65775823	-1.053563911	3.06E-05	0.000178869	DOWN
4536972	MSMEG_5575	repressor	NC_008596.1:5663425-5664351	4.021650907	8.515839082	-1.082360832	3.25E-05	0.000188753	DOWN
4531284	MSMEG_4389	monooxygenase, NtaA/SnaA/SoxA family protein	NC_008596.1:4481050-4482420	3.246856694	6.541357253	-1.010546299	3.81E-05	0.00021808	DOWN
4534598	rfbA	glucose-1-phosphate thymidylyltransferase	NC_008596.1:6047365-6048243	1.899103868	5.009738134	-1.39941638	3.94E-05	0.000224513	DOWN
4536856	MSMEG_5867	steroid delta-isomerase	NC_008596.1:5932661-5933098	6.478954989	14.34500639	-1.146715571	4.26E-05	0.000241069	DOWN
4534817	MSMEG_2536	3-oxoacyl-ACP reductase	NC_008596.1:2621453-2622208	2.060852096	5.54068284	-1.426822818	4.58E-05	0.000256706	DOWN
4531022	MSMEG_0353	hypothetical protein	NC_008596.1:392047-392592	6.827967748	14.26150372	-1.062597958	4.77E-05	0.000265454	DOWN
4536590	nuoD	NADH dehydrogenase subunit D	NC_008596.1:2140228-2141556	1.46538313	3.596271307	-1.295223952	6.01E-05	0.000324987	DOWN
4537361	MSMEG_3579	transmembrane protein	NC_008596.1:3640153-3641547	2.433142977	5.158458503	-1.084118912	6.27E-05	0.000336818	DOWN
4532609	MSMEG_1295	transthyretin	NC_008596.1:1388445-1388762	4.024459435	11.31454341	-1.491311449	6.66E-05	0.000356171	DOWN
4536919	MSMEG_1135	hypothetical protein	NC_008596.1:1197495-1197794	0.556393228	4.296215465	-2.948889583	8.11E-05	0.000424748	DOWN
4535491	MSMEG_4388	ABC transporter ATP-binding protein	NC_008596.1:4479425-4481053	2.288563776	4.681188949	-1.032432502	8.46E-05	0.000440601	DOWN
4535208	algD	GDP-mannose 6-dehydrogenase AlgD	NC_008596.1:6017397-6018887	2.127204847	4.538190761	-1.093158284	8.68E-05	0.000451102	DOWN
4535797	tal	transaldolase	NC_008596.1:4499892-4501004	0.549920954	2.026487698	-1.881685254	9.63E-05	0.00049624	DOWN
4531523	MSMEG_4818	cytochrome P450	NC_008596.1:4916557-4917759	1.156347644	3.080155114	-1.413427811	0.000104728	0.000536055	DOWN
4535724	MSMEG_6320	diol dehydrase subunit gamma	NC_008596.1:6386957-6387301	0.806452418	4.514050986	-2.484761394	0.000120054	0.000606563	DOWN
4534480	MSMEG_5853	cytochrome P450	NC_008596.1:5919783-5921018	0.85534472	2.51997992	-1.558834362	0.000123506	0.000621645	DOWN
4537043	MSMEG_6147	hypothetical protein	NC_008596.1:6215883-6216974	2.089170624	4.721036992	-1.176173464	0.000125509	0.000631248	DOWN
4534836	MSMEG_0820	hypothetical protein	NC_008596.1:907599-907868	2.885274796	9.348173483	-1.695975779	0.000128037	0.000641536	DOWN
4536434	MSMEG_6834	alcohol dehydrogenase	NC_008596.1:6884787-6885815	1.730394763	4.227247212	-1.28861728	0.000132574	0.000661775	DOWN
4537562	MSMEG_0275	microcompartments protein family protein	NC_008596.1:306901-307509	0.548243255	2.733578632	-2.317902814	0.000132835	0.000661883	DOWN
4536461	MSMEG_1973	pseudo	NC_008596.1:2055543-2056650	1.858124815	4.313578129	-1.215037672	0.000141227	0.000700237	DOWN
4534751	MSMEG_0152	alanine dehydrogenase	NC_008596.1:174258-175340	2.723075162	5.652845472	-1.053740455	0.000164546	0.000806239	DOWN
4530833	nuoM	NADH dehydrogenase subunit M	NC_008596.1:2129331-2130920	1.50480392	3.309920876	-1.137221218	0.000168051	0.000820992	DOWN
4534112	MSMEG_0517	sugar binding-protein dependent transporter system permease	NC_008596.1:597644-598570	1.740731653	4.286896045	-1.300239615	0.000174487	0.000849139	DOWN
4537603	MSMEG_0016	hypothetical protein	NC_008596.1:15256-15522	0.416884328	4.022539196	-3.270387435	0.000174834	0.000849139	DOWN
4533193	MSMEG_4171	ribose transporter permease RbsC	NC_008596.1:4250602-4251639	1.500967423	3.725000807	-1.311348073	0.000191475	0.000921212	DOWN
4537645	MSMEG_2098	fumarylacetoacetate hydrolase	NC_008596.1:2174138-2175013	3.620619209	7.417712777	-1.034737954	0.000195764	0.000939081	DOWN
4532849	MSMEG_1302	alkylphosphonate uptake protein	NC_008596.1:1394787-1394954	7.949000942	20.77751791	-1.386177866	0.000207497	0.000988235	DOWN
4532850	MSMEG_1716	IS3 family protein element, transposase orfA	NC_008596.1:1812681-1812956	11.08824026	22.57041102	-1.025402268	0.000208774	0.000992945	DOWN
4532787	MSMEG_2240	cytochrome P450	NC_008596.1:2321106-2322314	1.242638649	3.109304418	-1.32318504	0.000210247	0.000998521	DOWN
4535649	MSMEG_6273	integral membrane protein	NC_008596.1:6340016-6340402	4.888589992	11.37870755	-1.218846382	0.000241763	0.001137639	DOWN
4531904	MSMEG_4412	oxidoreductase, molybdopterin binding	NC_008596.1:4498464-4499063	1.391056746	4.206678067	-1.596500141	0.000250273	0.001171877	DOWN
4530931	MSMEG_4319	tRNA	NC_008596.1:4405775-4405846	27.8215033	63.39779131	-1.188232204	0.000256534	0.001199014	DOWN
4534845	MSMEG_3732	hypothetical protein	NC_008596.1:3799807-3799917	30.07730086	60.47495483	-1.007662681	0.000271004	0.001258316	DOWN
4532652	MSMEG_0910	hypothetical protein	NC_008596.1:995033-995167	16.48681677	36.19918108	-1.134644186	0.000282945	0.001307365	DOWN
4533767	MSMEG_1084	peptide/opine/nickel uptake family protein ABC transporter periplasmic substrate-binding protein	NC_008596.1:1147718-1149322	1.109393278	2.609816964	-1.23417774	0.000294156	0.001355399	DOWN
4534608	MSMEG_5978	GlcNAc-PI de-N-acetylase	NC_008596.1:6042243-6042911	3.077432429	6.903383278	-1.165576405	0.000298152	0.001371911	DOWN
4532392	MSMEG_6708	epoxide hydrolase	NC_008596.1:6756549-6757454	1.228322441	3.378604661	-1.459738221	0.000299092	0.001375285	DOWN
4533207	MSMEG_4210	hypothetical protein	NC_008596.1:4293097-4294080	2.714293005	5.621240065	-1.050311963	0.000323772	0.001475504	DOWN
4536657	MSMEG_6397	hypothetical protein	NC_008596.1:6466940-6467110	2.928643922	10.99153789	-1.908088557	0.00034144	0.001544379	DOWN
4534753	MSMEG_2877	hypothetical protein	NC_008596.1:2939257-2939754	0.89386356	3.558536513	-1.9931575	0.000346996	0.00156631	DOWN
4532226	MSMEG_6679	metallo-beta-lactamase	NC_008596.1:6731106-6732014	2.264909016	5.021607232	-1.148696095	0.000381122	0.001707601	DOWN
4536308	MSMEG_5021	alcohol dehydrogenase	NC_008596.1:5117738-5118784	1.222328654	3.12876735	-1.355962144	0.000414185	0.001845788	DOWN
4531447	MSMEG_4441	cupin	NC_008596.1:4524954-4525862	0.734561143	2.363123225	-1.685740373	0.000442376	0.001958294	DOWN
4531227	MSMEG_3587	D-serine/D-alanine/glycine transporter	NC_008596.1:3652441-3653880	1.545639072	3.319058727	-1.102570687	0.00045405	0.002005967	DOWN
4530834	MSMEG_6341	6-phosphogluconate dehydrogenase	NC_008596.1:6405078-6405956	3.228421257	6.475974264	-1.004268413	0.000459376	0.002024117	DOWN
4530935	MSMEG_5467	tRNA	NC_008596.1:5550049-5550124	8.053447649	26.85101599	-1.737298245	0.00046989	0.002064968	DOWN
4536536	MSMEG_0330	LuxR family transcriptional regulator	NC_008596.1:365798-366985	1.358298184	3.16426687	-1.220071054	0.000521226	0.002257739	DOWN
4536418	MSMEG_1186	permease	NC_008596.1:1248910-1250229	1.812604721	3.783553971	-1.061677677	0.000530356	0.002292807	DOWN
4532289	MSMEG_5972	hypothetical protein	NC_008596.1:6038034-6038726	1.364995907	3.874585851	-1.505145486	0.000546117	0.002356349	DOWN
4535989	nthA	nitrile hydratase subunit alpha	NC_008596.1:423733-424353	1.792045301	4.756222265	-1.408209028	0.000559857	0.002407822	DOWN
4534405	MSMEG_6701	amino acid permease	NC_008596.1:6750984-6752480	1.523964143	3.192681742	-1.066939789	0.000651473	0.002750248	DOWN
4532085	MSMEG_3813	NAD-dependent epimerase/dehydratase	NC_008596.1:3883219-3883497	3.190996794	8.854065955	-1.472332961	0.000659234	0.002774207	DOWN
4537310	MSMEG_2882	5-exo-alcohol dehydrogenase	NC_008596.1:2944225-2945340	1.445930325	3.320274733	-1.199304586	0.000681448	0.002862254	DOWN
4535853	MSMEG_0481	FAD dependent oxidoreductase	NC_008596.1:558749-560095	1.280565815	2.870490599	-1.164515928	0.000713868	0.002979601	DOWN
4535075	MSMEG_5953	hypothetical protein	NC_008596.1:6014129-6014881	2.364643043	5.206148997	-1.138594185	0.000827443	0.003415063	DOWN
4535843	MSMEG_3832	4-hydroxyacetophenone monooxygenase	NC_008596.1:3900662-3902119	1.717384326	3.462256927	-1.011499858	0.000838971	0.003447664	DOWN
4533746	MSMEG_1908	benzoate 1,2-dioxygenase subunit alpha	NC_008596.1:1991430-1992794	1.100622804	2.557232974	-1.216263477	0.000847876	0.003479957	DOWN
4533621	MSMEG_2710	hypothetical protein	NC_008596.1:2780500-2781228	2.595177403	5.672199984	-1.128075236	0.000854227	0.003503738	DOWN
4530851	MSMEG_4852	enoyl-CoA hydratase	NC_008596.1:4947453-4948409	2.209463274	4.657512202	-1.075863598	0.000895388	0.003650175	DOWN
4536535	ehuA	ectoine/hydroxyectoine ABC transporter ATP-binding protein	NC_008596.1:3609381-3610136	1.913677611	4.475160334	-1.225591566	0.000947505	0.003825111	DOWN
4534646	MSMEG_0658	polyamine ABC-transporter inner membrane subunit	NC_008596.1:739263-740168	0.921229633	2.548741905	-1.468152564	0.001022642	0.004086266	DOWN
4534390	MSMEG_6657	subunit alpha of malonate decarboxylase	NC_008596.1:6712209-6713342	0.981358141	2.509887328	-1.35477096	0.001036081	0.004132515	DOWN
4532263	MSMEG_0271	hypothetical protein	NC_008596.1:305144-305800	0.84695916	2.779107492	-1.714257326	0.001095222	0.004350139	DOWN
4533097	MSMEG_1083	hypothetical protein	NC_008596.1:1147565-1147696	0	4.475238042	#NAME?	0.001116592	0.004422943	DOWN
4534797	MSMEG_4928	methylated-DNA--protein-cysteine methyltransferase	NC_008596.1:5023632-5024129	2.458169172	6.038741735	-1.296663767	0.001117543	0.004422943	DOWN
4536101	MSMEG_1587	alpha/beta hydrolase	NC_008596.1:1675840-1676820	1.247877928	3.065538618	-1.296663767	0.001117543	0.004422943	DOWN
4534923	MSMEG_6494	nitrate/sulfonate/bicarbonate ABC transporter inner membrane protein	NC_008596.1:6557421-6558251	0.937453905	2.649528724	-1.498916109	0.001127381	0.004456575	DOWN
4535266	MSMEG_4785	mce-family protein mce1f	NC_008596.1:4885100-4886830	1.221523023	2.543939815	-1.058383484	0.001131106	0.004468641	DOWN
4535486	MSMEG_5503	hypothetical protein	NC_008596.1:5587465-5588505	2.138059812	4.384861647	-1.03622911	0.001143744	0.004510531	DOWN
4535900	MSMEG_6714	hypothetical protein	NC_008596.1:6762451-6763068	0.72029782	2.606909432	-1.855675019	0.001237489	0.004834349	DOWN
4536413	MSMEG_5531	ABC transporter ATP-binding protein	NC_008596.1:5620090-5620818	0.610622843	2.209972605	-1.855675019	0.001237489	0.004834349	DOWN
4533139	MSMEG_3296	ECF-family protein sigma factor H	NC_008596.1:3375472-3376029	1.595498397	4.23455664	-1.408203767	0.001297056	0.005032042	DOWN
4531933	MSMEG_6835	Fatty acid desaturase	NC_008596.1:6885835-6887229	1.356189482	2.848711566	-1.070750795	0.001394338	0.005376094	DOWN
4531100	nuoH	NADH dehydrogenase subunit H	NC_008596.1:2134406-2135632	1.133729597	2.625995906	-1.211788079	0.001399834	0.005389402	DOWN
4534800	MSMEG_4874	acyl-CoA dehydrogenase	NC_008596.1:4970204-4971292	1.02191013	2.56426978	-1.327279725	0.001402989	0.005398421	DOWN
4533879	MSMEG_4373	polysaccharide deacetylase	NC_008596.1:4459820-4460713	0.684633133	2.102408255	-1.618639826	0.001487956	0.005669582	DOWN
4531358	MSMEG_1308	peptidase S15	NC_008596.1:1399868-1401571	1.077599923	2.269102604	-1.074300193	0.001563186	0.005919399	DOWN
4536893	MSMEG_4209	integral membrane protein	NC_008596.1:4292564-4293100	1.036223777	3.300095313	-1.6711721	0.00161885	0.006105351	DOWN
4533433	MSMEG_4075	CoA-binding protein	NC_008596.1:4147462-4149525	0.808775339	1.743229072	-1.107951249	0.001726167	0.006451539	DOWN
4532712	MSMEG_4774	AMP-dependent synthetase/ligase	NC_008596.1:4876225-4877802	1.128375292	2.382223727	-1.07806193	0.001755107	0.006537649	DOWN
4531749	MSMEG_1689	3-oxoacyl-ACP reductase	NC_008596.1:1780950-1781672	1.000511946	2.822513437	-1.496242056	0.001774755	0.006596058	DOWN
4532720	MSMEG_0467	membrane transporter	NC_008596.1:543882-544481	1.205616895	3.401128692	-1.496242056	0.001774755	0.006596058	DOWN
4537306	MSMEG_6172	hypothetical protein	NC_008596.1:6240784-6241332	1.317614093	3.717080538	-1.496242056	0.001774755	0.006596058	DOWN
4532217	MSMEG_1374	ribose ABC transporter periplasmic binding protein	NC_008596.1:1474328-1475374	1.913226588	3.94941145	-1.04562993	0.001787734	0.006636873	DOWN
4535867	MSMEG_1460	pyridine nucleotide-disulfide oxidoreductase	NC_008596.1:1556477-1557703	0.725581178	1.881956125	-1.375024057	0.001809557	0.006714144	DOWN
4536646	MSMEG_4878	2Fe-2S iron-sulfur cluster binding domain-containing protein	NC_008596.1:4973495-4973908	0.403183499	2.334821664	-2.533803859	0.001923116	0.007052841	DOWN
4532016	MSMEG_5411	hypothetical protein	NC_008596.1:5490933-5491193	2.558299154	7.407185512	-1.533740495	0.00196394	0.007186701	DOWN
4535338	MSMEG_2059	NADH dehydrogenase subunit E	NC_008596.1:2139430-2140167	0.904764335	2.619614389	-1.533740495	0.00196394	0.007186701	DOWN
4536591	MSMEG_5497	hypothetical protein	NC_008596.1:5580542-5580670	3.019302286	11.23988987	-1.896340792	0.001985011	0.007251835	DOWN
4535026	MSMEG_4390	hypothetical protein	NC_008596.1:4483625-4484047	0.526175003	2.539049563	-2.270673939	0.002065352	0.007495919	DOWN
4532347	MSMEG_3700	peroxidase	NC_008596.1:3763971-3765302	0.793698254	1.97553201	-1.315578686	0.002134294	0.007683227	DOWN
4532215	MSMEG_4808	amidohydrolase	NC_008596.1:4907782-4908876	1.626096996	3.383951235	-1.057295462	0.002243986	0.008025962	DOWN
4534402	MSMEG_4176	hypothetical protein	NC_008596.1:4254503-4255015	3.470908793	7.223053805	-1.057295462	0.002243986	0.008025962	DOWN
4534536	MSMEG_4101	ABC transporter substrate-binding protein	NC_008596.1:4179138-4180772	1.293245476	2.594761825	-1.004605974	0.002251176	0.008040431	DOWN
4531152	MSMEG_3555	hydrolase	NC_008596.1:3615464-3616312	1.5073947	3.478932893	-1.206587625	0.002347616	0.00834833	DOWN
4537397	MSMEG_2241	acyl-CoA synthetase	NC_008596.1:2324005-2325657	0.84155246	1.884268107	-1.162879144	0.00241943	0.008546596	DOWN
4531103	MSMEG_2235	amidohydrolase	NC_008596.1:2313886-2315121	1.21549363	2.650339333	-1.124634753	0.002471844	0.008682139	DOWN
4532979	MSMEG_6683	peroxiredoxin	NC_008596.1:6733486-6733965	1.507021119	4.139489117	-1.457753092	0.002528771	0.008854029	DOWN
4534534	hydA	phenylhydantoinase	NC_008596.1:4085598-4087019	1.447821586	2.907899992	-1.006093822	0.002527441	0.008854029	DOWN
4531223	MSMEG_6671	sulfate/thiosulfate import ATP-binding protein CysA	NC_008596.1:6724124-6725167	1.065957981	2.571923366	-1.270697087	0.002547292	0.008891909	DOWN
4536391	MSMEG_4870	FAD binding domain-containing protein	NC_008596.1:4965207-4966847	0.745989182	1.734437678	-1.217241388	0.002655662	0.009211006	DOWN
4533577	MSMEG_4440	glucose-1-dehydrogenase	NC_008596.1:4524154-4524924	1.082534433	2.786094698	-1.363831381	0.002830912	0.009707445	DOWN
4533237	MSMEG_6710	alpha/beta hydrolase	NC_008596.1:6758217-6759065	2.097262911	4.301233503	-1.036242726	0.002861598	0.009794694	DOWN
4533289	MSMEG_5971	hypothetical protein	NC_008596.1:6037508-6037984	3.732864174	7.655654601	-1.036242726	0.002861598	0.009794694	DOWN
4534854	MSMEG_6825	caax amino protease	NC_008596.1:6875373-6876185	0.958209342	2.510058075	-1.389307961	0.003187039	0.010696934	DOWN
4532813	MSMEG_3348	extracellular solute-binding protein	NC_008596.1:3424110-3425210	1.566686788	3.219166546	-1.038970433	0.003231637	0.010802995	DOWN
4532363	MSMEG_0197	nudix hydrolase	NC_008596.1:222149-222793	1.552862358	3.829898297	-1.302376123	0.003268205	0.010881471	DOWN
4536169	MSMEG_0516	sugar transporter	NC_008596.1:596736-597647	1.098241471	2.708645177	-1.302376123	0.003268205	0.010881471	DOWN
4532554	MSMEG_0123	hypothetical protein	NC_008596.1:144542-145048	0.548769397	2.224340048	-2.019105424	0.003337798	0.011074362	DOWN
4537622	MSMEG_2244	Rieske (2Fe-2S) domain-containing protein	NC_008596.1:2326291-2327307	1.203705258	2.745811004	-1.189750153	0.003520588	0.011605549	DOWN
4536863	MSMEG_2717	hypothetical protein	NC_008596.1:2786389-2786949	2.38044948	5.264909138	-1.145174622	0.003592717	0.011790708	DOWN
4532970	MSMEG_4266	hypothetical protein	NC_008596.1:4350575-4350724	11.87050807	23.98683204	-1.014860947	0.003639418	0.01189115	DOWN
4534691	MSMEG_0610	beta-lactamase	NC_008596.1:686934-687842	1.713976001	3.603761734	-1.07215672	0.003655797	0.011932939	DOWN
4532136	MSMEG_4793	virulence factor Mce family protein	NC_008596.1:4893037-4894062	1.030415277	2.460045653	-1.255459201	0.003880829	0.012519958	DOWN
4531608	MSMEG_2568	LipW protein	NC_008596.1:2651913-2652845	0.894570255	2.244755169	-1.327291408	0.003942343	0.012663109	DOWN
4537160	MSMEG_4796	hypothetical protein	NC_008596.1:4896209-4896982	1.078338563	2.705887045	-1.327291408	0.003942343	0.012663109	DOWN
4532317	MSMEG_0181	alpha-ketoglutarate-dependent taurine dioxygenase	NC_008596.1:204225-205163	1.836977799	3.717383396	-1.016953299	0.004118176	0.013145345	DOWN
4534615	MSMEG_4887	cytochrome P450	NC_008596.1:4983314-4984516	1.156347644	2.499828249	-1.112253783	0.004130227	0.013171164	DOWN
4533496	MSMEG_2231	acyl-CoA synthetase	NC_008596.1:2309115-2310743	0.922252994	1.945007747	-1.076541429	0.004148033	0.013202618	DOWN
4537280	MSMEG_6682	RNA polymerase sigma-70 factor	NC_008596.1:6732721-6733344	2.140115638	4.647262159	-1.118692279	0.00470002	0.014747727	DOWN
4533194	MSMEG_5596	oxidoreductase	NC_008596.1:5684407-5685162	1.177629769	2.841374354	-1.270702874	0.004797336	0.015010583	DOWN
4533544	rpsR	30S ribosomal protein S18	NC_008596.1:6132746-6133003	2.156791351	6.244457477	-1.533689619	0.005083677	0.015809807	DOWN
4535706	nuoI	NADH dehydrogenase subunit I	NC_008596.1:2133871-2134413	1.024773791	2.966979796	-1.533689619	0.005083677	0.015809807	DOWN
4532513	MSMEG_2243	isochorismatase	NC_008596.1:2325677-2326282	0.459118951	1.772306873	-1.948688539	0.005270032	0.016305465	DOWN
4533531	MSMEG_2226	hypothetical protein	NC_008596.1:2305009-2305179	1.627053124	6.280806814	-1.948688539	0.005270032	0.016305465	DOWN
4535219	MSMEG_0329	FMN oxidoreductase	NC_008596.1:365303-365797	1.348921372	3.580103401	-1.408194999	0.005741966	0.017626191	DOWN
4532374	MSMEG_2633	ABC transporter ATP-binding protein	NC_008596.1:2714104-2714925	1.150781221	2.678538162	-1.218832268	0.005753796	0.017654355	DOWN
4537407	MSMEG_4135	lysine decarboxylase superfamily protein	NC_008596.1:4215569-4216120	1.814485908	4.280584429	-1.238246929	0.00594825	0.018183867	DOWN
4536038	MSMEG_0808	chalcone synthase Pks10	NC_008596.1:893674-894762	1.430674182	2.909474398	-1.024063397	0.00603013	0.018383464	DOWN
4537540	MSMEG_0554	ABC transporter permease	NC_008596.1:631271-632140	1.279149577	2.901157288	-1.181443539	0.006065817	0.018466857	DOWN
4535241	MSMEG_5165	integral membrane protein	NC_008596.1:5266487-5266834	4.157299638	8.641647655	-1.055659675	0.006093943	0.01853551	DOWN
4530814	MSMEG_2034	aryl-alcohol dehydrogenase	NC_008596.1:2111627-2112715	1.226292156	2.61360168	-1.091736554	0.006127189	0.018611091	DOWN
4536502	MSMEG_0354	hypothetical protein	NC_008596.1:392616-392957	3.904772393	8.322257982	-1.091736554	0.006127189	0.018611091	DOWN
4536772	MSMEG_6795	enoyl-CoA hydratase/isomerase	NC_008596.1:6843947-6844789	0.924109365	2.293327899	-1.311307141	0.006233305	0.018907504	DOWN
4537483	MSMEG_2145	hypothetical protein	NC_008596.1:2217015-2217425	1.083075554	3.266530407	-1.592625182	0.006326411	0.019146247	DOWN
4536127	MSMEG_2082	hypothetical protein	NC_008596.1:2160227-2160346	5.100516844	13.87291156	-1.443555253	0.006507116	0.019612791	DOWN
4531380	MSMEG_1907	toluate 1,2-dioxygenase subunit beta	NC_008596.1:1990913-1991428	0.754825572	2.393686435	-1.665018973	0.006995968	0.020766158	DOWN
4536272	MSMEG_3539	hypothetical protein	NC_008596.1:3601197-3601316	0.463783815	4.922761846	-3.407943566	0.007093481	0.021018072	DOWN
4537345	MSMEG_5579	MarR family transcriptional regulator	NC_008596.1:5668343-5668813	1.535817701	3.876589431	-1.335780967	0.007115431	0.02107372	DOWN
4532327	MSMEG_2817	ABC transporter ATP-binding protein/permease	NC_008596.1:2880208-2880504	1.873576325	5.24359458	-1.484761394	0.00736698	0.02173689	DOWN
4532378	MSMEG_6530	cytochrome C oxidase subunit III family protein	NC_008596.1:6589413-6589988	0.966062792	2.703728455	-1.484761394	0.00736698	0.02173689	DOWN
4537105	MSMEG_4017	BmyD protein	NC_008596.1:4089488-4089820	1.002643069	3.38660782	-1.756032815	0.00766189	0.022471947	DOWN
4537609	MSMEG_5950	colanic acid biosynthesis acetyltransferase WcaF	NC_008596.1:6011799-6012347	1.216240581	3.130185475	-1.363819512	0.008127961	0.023671842	DOWN
4533421	MSMEG_5365	RNA polymerase sigma-70 factor	NC_008596.1:5444594-5444881	0.386486513	2.424073674	-2.648943572	0.008462794	0.024486126	DOWN
4534752	MSMEG_4809	Rieske (2Fe-2S) domain-containing protein	NC_008596.1:4908876-4909268	0.283226757	1.776420402	-2.648943572	0.008462794	0.024486126	DOWN
4534705	MSMEG_0176	glutamine ABC transporter periplasmic protein	NC_008596.1:200304-201158	0.911139409	2.198307579	-1.270649541	0.008653239	0.024917881	DOWN
4534445	MSMEG_1490	3-oxoacyl-ACP synthase	NC_008596.1:1582078-1583100	1.251004986	2.624719447	-1.069075684	0.009123556	0.026051472	DOWN
4535887	MSMEG_5495	enoyl-CoA hydratase	NC_008596.1:5578430-5579197	1.666377735	3.496208326	-1.069075684	0.009123556	0.026051472	DOWN
4535001	MSMEG_4872	short chain dehydrogenase	NC_008596.1:4968654-4969424	0.793854762	2.089584992	-1.39626945	0.009288095	0.026448199	DOWN
4535424	speB	agmatinase	NC_008596.1:4460713-4461672	0.753510559	1.845990816	-1.292695741	0.009943501	0.028011506	DOWN
4537289	MSMEG_2220	enoyl-CoA hydratase/isomerase	NC_008596.1:2301024-2301845	0.880012332	2.155901683	-1.292695741	0.009943501	0.028011506	DOWN
4536973	MSMEG_6861	cupin	NC_008596.1:6909812-6910366	1.503845131	3.483379133	-1.211831502	0.010353121	0.028996589	DOWN
4531706	MSMEG_0555	ABC transporter permease	NC_008596.1:632137-632928	1.194371418	2.644389612	-1.146683206	0.010571216	0.029557619	DOWN
4533501	MSMEG_0207	MarR family transcriptional regulator	NC_008596.1:232728-233168	2.523492363	5.479732341	-1.118683706	0.010603257	0.029622291	DOWN
4531472	MSMEG_0258	oxidoreductase, short chain dehydrogenase/reductase	NC_008596.1:293084-293794	1.956520698	3.927552449	-1.005340169	0.011551566	0.03189633	DOWN
4534063	msrB	methionine-R-sulfoxide reductase	NC_008596.1:4501718-4502212	1.573786252	3.68863358	-1.228846872	0.011949057	0.032749047	DOWN
4537579	MSMEG_6851	phosphatidylethanolamine-binding protein	NC_008596.1:6901769-6902308	1.442637398	3.381247449	-1.228846872	0.011949057	0.032749047	DOWN
4536444	MSMEG_2218	enoyl-CoA hydratase/isomerase	NC_008596.1:2299418-2300200	0.639588902	1.714615578	-1.422668344	0.012119399	0.033188585	DOWN
4533467	MSMEG_1373	ribose/xylose/arabinose/galactoside ABC-type transport systems, permeases	NC_008596.1:1473220-1474338	0.944777546	2.063592642	-1.127111625	0.012228887	0.033395598	DOWN
4531532	MSMEG_6681	hypothetical protein	NC_008596.1:6732488-6732724	0.234827248	2.265860686	-3.270387435	0.012814218	0.034776217	DOWN
4536323	MSMEG_0119	hypothetical protein	NC_008596.1:141740-141850	5.514072264	14.03015847	-1.347341225	0.013179026	0.035635357	DOWN
4533074	MSMEG_2228	oxidoreductase, short chain dehydrogenase/reductase	NC_008596.1:2306091-2306888	1.673473883	3.364771923	-1.007662681	0.013275192	0.035866214	DOWN
4531199	MSMEG_5099	hypothetical protein	NC_008596.1:5197576-5198595	1.200164949	2.47451651	-1.043913967	0.013631207	0.036619756	DOWN
4537217	MSMEG_5530	aliphatic sulfonates transport permease SsuC	NC_008596.1:5619221-5620093	1.402254579	2.891187675	-1.043913967	0.013631207	0.036619756	DOWN
4533232	MSMEG_4815	hypothetical protein	NC_008596.1:4913911-4914807	0.806432706	1.915799137	-1.248320254	0.013817644	0.03701592	DOWN
4536197	MSMEG_0151	PntAB protein	NC_008596.1:173931-174254	2.23262388	5.303925388	-1.248320254	0.013817644	0.03701592	DOWN
4536425	MSMEG_5952	hypothetical protein	NC_008596.1:6013473-6014132	1.517570032	3.335997529	-1.136355125	0.014137445	0.037720655	DOWN
4533156	MSMEG_4777	hypothetical protein	NC_008596.1:4879224-4879655	0.257657675	1.491691618	-2.53342184	0.014476001	0.038458799	DOWN
4532161	MSMEG_5500	hypothetical protein	NC_008596.1:5581863-5582015	1.090967115	4.913807684	-2.17123378	0.01459732	0.038745542	DOWN
4530923	MSMEG_1589	hypothetical protein	NC_008596.1:1676817-1677860	0.533000161	1.388836967	-1.381669379	0.015193853	0.040034166	DOWN
4534569	MSMEG_4020	enoyl-CoA hydratase/isomerase	NC_008596.1:4092516-4093307	0.491780297	1.423914652	-1.533776836	0.015708259	0.041168392	DOWN
4535321	MSMEG_0512	BadF/BadG/BcrA/BcrD ATPase	NC_008596.1:592124-593104	1.191145963	2.463365915	-1.048280734	0.01573624	0.041209239	DOWN
4531991	MSMEG_4850	short-chain dehydrogenase/reductase SDR	NC_008596.1:4944203-4945003	0.833603095	2.011323382	-1.270712519	0.016008794	0.041791312	DOWN
4536052	MSMEG_4429	hypothetical protein	NC_008596.1:4510350-4510757	2.591191358	5.528139236	-1.093178391	0.016112777	0.04198035	DOWN
4531604	MSMEG_2548	3-oxoacyl-ACP reductase	NC_008596.1:2632377-2633153	1.002605141	2.280760854	-1.185761645	0.016407661	0.042615053	DOWN
4531792	rrfB	5S ribosomal RNA	NC_008596.1:5024201-5024318	0	3.185829055	#NAME?	0.016453444	0.042717278	DOWN
4535155	MSMEG_3446	hypothetical protein	NC_008596.1:3515287-3515433	3.406789868	8.767786664	-1.363799731	0.017524464	0.045023246	DOWN
4534759	MSMEG_6378	senescence marker protein-30	NC_008596.1:6431722-6432624	1.355668048	2.735641641	-1.012875294	0.017650998	0.045243441	DOWN
4536737	MSMEG_0749	carbon monoxide dehydrogenase subunit G (CoxG) family protein	NC_008596.1:836174-836869	1.758862425	3.549259197	-1.012875294	0.017650998	0.045243441	DOWN
4536021	MSMEG_2186	hypothetical protein	NC_008596.1:2263348-2263971	1.783429699	3.700577189	-1.053095962	0.018210446	0.046409066	DOWN
4535779	MSMEG_3485	ECF sigma factor RpoE1	NC_008596.1:3549755-3550351	1.025229516	2.518707257	-1.296736532	0.018581412	0.047231426	DOWN
4537514	MSMEG_4638	vanillate O-demethylase	NC_008596.1:4725265-4726206	1.004184887	2.109293818	-1.070735154	0.019038306	0.048149752	DOWN
4536100	MSMEG_3346	hydroxyacid aldolase	NC_008596.1:3422532-3423314	1.065943867	2.331894792	-1.129371233	0.019199857	0.048484561	DOWN
4534378	cadA	cadmium-translocating P-type ATPase	NC_008596.1:5484398-5486341	278.5587812	6.519355657	5.417108603	1.56E-185	1.48E-182	UP
4537741	MSMEG_6440	monooxygenase, flavin-binding family protein	NC_008596.1:6505769-6507247	2534.374103	149.4865045	4.083542349	1.70E-137	1.13E-134	UP
4532023	MSMEG_4023	oxidoreductase	NC_008596.1:4094612-4096099	112.6697357	4.07816479	4.788036161	1.92E-132	1.16E-129	UP
4531421	MSMEG_1118	amino acid permease	NC_008596.1:1182618-1184153	119.074693	4.580029541	4.700366115	4.96E-132	2.75E-129	UP
4534580	MSMEG_4125	oxidoreductase, short chain dehydrogenase/reductase	NC_008596.1:4206211-4206993	507.1122515	27.43390426	4.20827327	4.41E-129	2.26E-126	UP
4535770	MSMEG_6441	TetR family transcriptional regulator	NC_008596.1:6507325-6507978	639.1295223	35.55489024	4.167988421	4.61E-128	2.19E-125	UP
4533750	MSMEG_4126	hydrolase, isochorismatase	NC_008596.1:4207206-4207916	249.1807452	12.31138847	4.33912721	2.26E-119	9.39E-117	UP
4535531	MSMEG_4039	aryl-alcohol dehydrogenase	NC_008596.1:4110996-4112135	91.46939024	3.76855967	4.601203893	3.28E-112	1.21E-109	UP
4536297	MSMEG_4027	zinc-containing alcohol dehydrogenase superfamily protein	NC_008596.1:4099750-4100754	120.3108428	6.091573777	4.303807857	1.51E-108	5.28E-106	UP
4531376	MSMEG_5568	clavaldehyde dehydrogenase	NC_008596.1:5655119-5655880	223.3024526	15.29302991	3.868052925	3.90E-102	1.18E-99	UP
4532203	MSMEG_1117	transcriptional regulator	NC_008596.1:1181811-1182530	119.0143313	5.817716982	4.354538384	9.81E-100	2.84E-97	UP
4533556	MSMEG_6839	AraC family transcriptional regulator	NC_008596.1:6889400-6890398	180.0741023	13.38514576	3.749885957	5.91E-99	1.57E-96	UP
4531497	MSMEG_1119	glutamine amidotransferase	NC_008596.1:1184153-1184869	101.5854266	4.418992496	4.522832158	4.94E-98	1.26E-95	UP
4533691	MSMEG_4038	vanillin dehydrogenase	NC_008596.1:4109489-4110982	142.906592	11.46647233	3.639578948	2.16E-97	5.33E-95	UP
4532635	MSMEG_1120	nitrilase/cyanide hydratase and apolipoprotein N-acyltransferase	NC_008596.1:1184860-1185837	92.73845732	5.930248645	3.967003227	2.22E-91	5.09E-89	UP
4532559	MSMEG_5569	clavaldehyde dehydrogenase	NC_008596.1:5655917-5656684	196.6344722	20.3479706	3.272559444	3.33E-79	7.15E-77	UP
4531700	MSMEG_4040	hypothetical protein	NC_008596.1:4112188-4112853	107.4429021	8.063327311	3.736051082	6.35E-79	1.32E-76	UP
4534727	MSMEG_4120	CAIB/BAIF family protein	NC_008596.1:4199870-4201099	68.26454993	6.548995108	3.381791117	8.19E-73	1.51E-70	UP
4536639	MSMEG_4324	hypothetical protein	NC_008596.1:4410564-4411850	267.2337129	35.84294375	2.898340988	2.16E-72	3.89E-70	UP
4537178	MSMEG_3422	D-isomer specific 2-hydroxyacid dehydrogenase	NC_008596.1:3493671-3494702	128.4319733	15.03860429	3.094261824	2.53E-71	4.31E-69	UP
4535293	MSMEG_4058	major facilitator superfamily protein	NC_008596.1:4129996-4131315	85.99383793	10.37421667	3.051230878	8.61E-68	1.40E-65	UP
4531145	MSMEG_5339	nitrile hydratase regulator1	NC_008596.1:5424226-5425299	5101.235854	812.4279899	2.650534955	3.20E-67	5.07E-65	UP
4537438	MSMEG_0424	Hsp20/alpha crystallin family protein	NC_008596.1:498438-498875	882.6666842	135.7259129	2.701172557	1.54E-66	2.38E-64	UP
4532531	MSMEG_4510	peptide synthetase mbtf	NC_008596.1:4585320-4589759	30.79166911	4.015540494	2.93887398	2.10E-66	3.17E-64	UP
4533582	MSMEG_3975	regulatory protein	NC_008596.1:4043213-4044805	76.88035228	9.776220329	2.975266242	2.52E-66	3.72E-64	UP
4533832	MSMEG_4041	hydroxyquinol 1,2-dioxygenase	NC_008596.1:4113063-4113947	299.7809273	44.47849635	2.752728677	3.38E-65	4.88E-63	UP
4534934	MSMEG_1121	hypothetical protein	NC_008596.1:1185840-1186217	83.61183056	4.546221761	4.200967125	1.44E-64	2.04E-62	UP
4533107	MSMEG_4057	GntR family transcriptional regulator	NC_008596.1:4129302-4129928	180.5071546	24.2386511	2.896674702	1.24E-62	1.68E-60	UP
4535918	MSMEG_4124	hypothetical protein	NC_008596.1:4204972-4206159	71.80204425	8.905110121	3.011319562	1.62E-62	2.16E-60	UP
4534341	MSMEG_4036	crotonobetaine/carnitine-CoA ligase	NC_008596.1:4106918-4108465	37.92212488	4.02418181	3.236272413	4.76E-62	6.08E-60	UP
4532821	MSMEG_1116	gamma-glutamylisopropylamide synthetase	NC_008596.1:1180363-1181715	55.68418125	6.826849096	3.027975778	6.54E-61	8.20E-59	UP
4532672	MSMEG_6636	[Mn] superoxide dismutase	NC_008596.1:6686470-6687090	522.560908	88.03301981	2.56948254	1.47E-60	1.81E-58	UP
4536368	MSMEG_4121	GntR family transcriptional regulator	NC_008596.1:4201359-4202099	390.9281777	66.38445943	2.557986124	2.92E-58	3.53E-56	UP
4532907	MSMEG_4059	haloacid dehalogenase	NC_008596.1:4131375-4132064	82.41625949	9.572924912	3.105897289	4.12E-58	4.89E-56	UP
4534573	arsB	arsenic resistance protein	NC_008596.1:1232924-1234000	53.21482182	6.73141037	2.982847417	4.47E-55	5.21E-53	UP
4532692	MSMEG_4119	3-hydroxybutyryl-CoA dehydratase	NC_008596.1:4199085-4199873	39.28157887	3.539277302	3.472326212	2.81E-52	3.22E-50	UP
4534466	MSMEG_4118	acyl-CoA dehydrogenase	NC_008596.1:4197865-4199088	47.73302552	6.668844591	2.839479049	1.12E-51	1.26E-49	UP
4531824	MSMEG_4035	citrate synthase	NC_008596.1:4106113-4106928	64.03041219	8.555448552	2.903841897	1.44E-51	1.60E-49	UP
4532105	MSMEG_4511	linear gramicidin synthetase subunit B	NC_008596.1:4589756-4595215	31.46992329	6.107846047	2.365238059	1.36E-48	1.39E-46	UP
4537629	MSMEG_4060	pseudo	NC_008596.1:4132099-4133308	41.47938699	5.947148439	2.802124583	2.05E-48	2.06E-46	UP
4537290	MSMEG_5338	MarR family transcriptional regulator	NC_008596.1:5423695-5424123	4246.253111	925.4493815	2.197964382	3.37E-48	3.35E-46	UP
4531404	lon	ATP-dependent protease La	NC_008596.1:3643729-3646068	579.7579168	126.1993478	2.199746161	4.11E-48	4.02E-46	UP
4533877	MSMEG_5640	amylo-alpha-1,6-glucosidase	NC_008596.1:5726689-5728815	23.04727036	3.484181102	2.725704373	3.19E-46	2.94E-44	UP
4536668	MSMEG_5641	glycoside hydrolase family protein	NC_008596.1:5728812-5729963	32.69997458	4.568380375	2.839534831	2.11E-44	1.90E-42	UP
4531089	MSMEG_3276	integral membrane protein	NC_008596.1:3358295-3359179	79.78647528	14.4418409	2.46588956	2.73E-44	2.42E-42	UP
4535436	MSMEG_4519	NrtC protein	NC_008596.1:4606739-4607761	36.49705824	5.196966404	2.812038546	1.11E-43	9.75E-42	UP
4531698	MSMEG_4123	3-hydroxyisobutyrate dehydrogenase	NC_008596.1:4203971-4204870	46.24557015	7.160263373	2.691230617	5.01E-43	4.32E-41	UP
4534226	MSMEG_2447	regulatory protein	NC_008596.1:2528276-2529892	89.12525776	19.19584369	2.215040373	1.14E-42	9.73E-41	UP
4532222	groES	co-chaperonin GroES	NC_008596.1:1671178-1671480	5572.753729	1353.003096	2.042225259	2.59E-42	2.18E-40	UP
4532251	MSMEG_4037	hypothetical protein	NC_008596.1:4108522-4108932	66.33843147	8.493000022	2.965498742	8.97E-41	7.18E-39	UP
4535399	MSMEG_4073	pseudo	NC_008596.1:4145792-4146399	184.9582497	40.98297304	2.174103099	7.19E-40	5.69E-38	UP
4536542	MSMEG_4518	hypothetical protein	NC_008596.1:4606212-4606742	40.44863022	4.550964148	3.151846721	3.72E-39	2.83E-37	UP
4532547	MSMEG_5611	spore protein	NC_008596.1:5697272-5697730	1100.374876	279.8580217	1.975228099	5.31E-39	3.92E-37	UP
4535646	MSMEG_5337	pseudo	NC_008596.1:5423270-5423613	30851.16702	8106.169478	1.92823282	1.54E-38	1.12E-36	UP
4533851	accD	acetyl-CoA carboxylase, carboxyl transferase subunit beta	NC_008596.1:2245536-2247044	194.7691505	49.1822246	1.98555629	1.76E-38	1.27E-36	UP
4531322	MSMEG_4465	cutinase	NC_008596.1:4547090-4547860	446.0827347	113.9509993	1.968897734	3.26E-38	2.33E-36	UP
4533286	MSMEG_3360	transcriptional regulator	NC_008596.1:3433691-3434278	257.4910963	61.55621029	2.064546227	3.43E-38	2.43E-36	UP
4533175	MSMEG_6637	hypothetical protein	NC_008596.1:6687242-6687499	99.63988818	13.73760607	2.858592782	7.73E-38	5.41E-36	UP
4535546	MSMEG_4512	polyketide synthase	NC_008596.1:4595208-4598201	18.28749589	3.712852307	2.300257708	2.34E-37	1.62E-35	UP
4535886	MSMEG_4116	3-hydroxybutyryl-CoA dehydrogenase	NC_008596.1:4196194-4197084	54.26916721	10.60777825	2.355010248	2.75E-37	1.88E-35	UP
4532196	MSMEG_5612	amino-acid acetyltransferase	NC_008596.1:5697737-5698330	243.7428584	60.39199707	2.012930662	2.07E-36	1.38E-34	UP
4535945	MSMEG_3423	IclR family protein regulator	NC_008596.1:3494759-3495541	45.6230298	8.230187785	2.470765005	4.04E-36	2.64E-34	UP
4531231	MSMEG_0757	hypothetical protein	NC_008596.1:842208-842702	302.8331606	76.26747321	1.989383382	7.33E-36	4.68E-34	UP
4531776	MSMEG_1649	FAD dependent oxidoreductase	NC_008596.1:1743297-1744841	29.89240245	6.047979691	2.305253651	1.30E-35	8.25E-34	UP
4537255	MSMEG_4128	hypothetical protein	NC_008596.1:4209578-4210414	167.4609978	42.15306432	1.99011571	1.36E-35	8.56E-34	UP
4530858	MSMEG_5405	ArsR family transcriptional regulator	NC_008596.1:5486438-5486791	112.5436071	21.54140338	2.385299962	1.43E-35	8.89E-34	UP
4531680	MSMEG_1387	acyl-CoA dehydrogenase	NC_008596.1:1488754-1490409	160.9482421	44.20026468	1.864469906	2.85E-34	1.76E-32	UP
4532953	MSMEG_3846	phosphotransferase enzyme family protein	NC_008596.1:3916414-3918405	16.4247651	3.100256528	2.405413238	2.37E-33	1.43E-31	UP
4532929	MSMEG_2021	lipopolysaccharide biosynthesis acyltransferase, M	NC_008596.1:2098884-2100914	26.57497918	6.028567312	2.14018147	2.97E-33	1.78E-31	UP
4533637	MSMEG_2542	hypothetical protein	NC_008596.1:2627136-2628050	71.87989082	17.25504444	2.058570029	5.70E-33	3.38E-31	UP
4536423	MSMEG_4026	hypothetical protein	NC_008596.1:4099556-4099693	102.0122588	9.72857969	3.390369525	6.05E-33	3.56E-31	UP
4532465	MSMEG_6163	hypothetical protein	NC_008596.1:6235347-6236363	239.8068359	67.80055029	1.822503897	9.38E-33	5.37E-31	UP
4531228	MSMEG_6747	oxidoreductase	NC_008596.1:6792281-6793198	278.3365485	79.96780164	1.799339229	4.07E-32	2.31E-30	UP
4533033	MSMEG_1388	enoyl-CoA hydratase	NC_008596.1:1490456-1491394	63.05026967	15.15545792	2.056665098	4.88E-32	2.73E-30	UP
4534132	MSMEG_0579	Fis family transcriptional regulator	NC_008596.1:656078-657565	39.8251729	9.636005903	2.047173443	8.32E-32	4.61E-30	UP
4533215	MSMEG_0188	MarR family transcriptional regulator	NC_008596.1:212103-212558	115.4349793	27.20426414	2.085175748	9.84E-32	5.36E-30	UP
4534571	MSMEG_4509	MbtG protein	NC_008596.1:4583992-4585299	26.6303855	5.501566981	2.275158816	1.11E-31	5.99E-30	UP
4532381	MSMEG_5179	DoxX subfamily protein	NC_008596.1:5279234-5279794	232.5900074	64.42304672	1.852140321	3.09E-31	1.66E-29	UP
4531935	MSMEG_1173	ArsR family transcriptional regulator	NC_008596.1:1233997-1234368	55.64300659	8.805966172	2.659647169	3.61E-31	1.92E-29	UP
4533338	groEL	molecular chaperone GroEL	NC_008596.1:965533-967158	6544.835659	2028.054036	1.690260874	1.68E-30	8.82E-29	UP
4533449	MSMEG_4113	acyl-CoA dehydrogenase	NC_008596.1:4193473-4194528	48.16077115	11.69642235	2.04179118	2.06E-30	1.06E-28	UP
4536462	MSMEG_0708	LysR family transcriptional regulator	NC_008596.1:795587-796540	35.4039184	7.655609442	2.209319906	5.01E-30	2.56E-28	UP
4535005	MSMEG_4117	2-deoxy-D-gluconate 3-dehydrogenase	NC_008596.1:4197104-4197868	34.84056642	6.809274294	2.355195124	7.11E-30	3.61E-28	UP
4533364	menB	naphthoate synthase	NC_008596.1:4194525-4195301	88.94296074	23.98267028	1.89088813	4.66E-29	2.31E-27	UP
4535850	MSMEG_4062	glutamyl-tRNA(Gln) amidotransferase subunit A	NC_008596.1:4133790-4135040	30.06771916	7.040063661	2.094555054	1.12E-28	5.52E-27	UP
4532853	MSMEG_4520	sulfate/thiosulfate import ATP-binding protein CysA	NC_008596.1:4607737-4608453	22.11752849	3.295512699	2.746615347	2.90E-28	1.40E-26	UP
4537292	MSMEG_5336	amidate substrates transporter protein	NC_008596.1:5422683-5423324	24656.55073	8038.129888	1.617039196	3.32E-28	1.59E-26	UP
4532724	MSMEG_0493	hypothetical protein	NC_008596.1:572636-572803	312.992241	82.15099881	1.929776873	3.71E-28	1.76E-26	UP
4535064	MSMEG_4115	3-hydroxybutyryl-CoA dehydrogenase	NC_008596.1:4195303-4196184	65.23235275	17.41350951	1.905380671	3.76E-28	1.76E-26	UP
4536261	MSMEG_4042	GntR family transcriptional regulator	NC_008596.1:4114106-4114864	147.7217126	43.65485616	1.75866784	4.46E-28	2.07E-26	UP
4532822	MSMEG_4127	TnpC protein	NC_008596.1:4208139-4209542	23.22423359	5.316649318	2.127041772	5.54E-28	2.56E-26	UP
4535661	MSMEG_1171	low molecular weight phosphotyrosine protein phosphatase	NC_008596.1:1232517-1232927	37.23080284	5.487787855	2.76220011	8.17E-28	3.74E-26	UP
4534976	MSMEG_3583	monooxygenase	NC_008596.1:3646220-3647224	190.9027498	60.70178852	1.653026954	3.75E-27	1.67E-25	UP
4536194	snm	secretion protein Snm4	NC_008596.1:702737-704164	34.25086551	9.175934582	1.900213434	7.81E-27	3.42E-25	UP
4532671	MSMEG_6763	oxidoreductase	NC_008596.1:6807853-6808677	38.10704215	9.047970476	2.074391504	1.25E-26	5.44E-25	UP
4534258	MSMEG_4022	TetR family transcriptional regulator	NC_008596.1:4093747-4094346	36.07523436	7.249728969	2.315009801	2.28E-26	9.86E-25	UP
4534523	MSMEG_6764	TetR family transcriptional regulator	NC_008596.1:6808750-6809331	70.65329043	18.45421302	1.936806535	2.87E-26	1.23E-24	UP
4533915	MSMEG_0471	LysR family transcriptional regulator	NC_008596.1:546423-547280	29.31315057	6.571913777	2.157162579	1.14E-25	4.84E-24	UP
4537253	MSMEG_4064	zinc-binding alcohol dehydrogenase	NC_008596.1:4136734-4137735	68.52648348	20.31238187	1.754302232	1.26E-25	5.32E-24	UP
4534669	MSMEG_2991	permease of the major facilitator superfamily protein	NC_008596.1:3057281-3058564	26.17478208	6.608155116	1.985858069	1.70E-25	7.09E-24	UP
4535729	MSMEG_2092	D-aminopeptidase	NC_008596.1:2168040-2169143	276.7032951	93.589113	1.563927205	2.45E-25	1.01E-23	UP
4533270	groEL	molecular chaperone GroEL	NC_008596.1:1671564-1673186	1544.669264	541.1876078	1.513097259	6.13E-25	2.51E-23	UP
4533917	MSMEG_2171	L-carnitine dehydratase/bile acid-inducible protein F	NC_008596.1:2247041-2248261	257.4346149	88.00771052	1.548504221	6.23E-25	2.54E-23	UP
4535358	MSMEG_2742	DNA-damage-inducible protein	NC_008596.1:2813632-2814189	94.43362079	27.42837999	1.783631173	8.78E-25	3.56E-23	UP
4531126	MSMEG_6566	hypothetical protein	NC_008596.1:6621103-6621258	444.4311059	136.3201503	1.704960964	1.50E-24	6.04E-23	UP
4536293	MSMEG_6840	LysR family transcriptional regulator	NC_008596.1:6890416-6891297	19.55709087	3.835851715	2.350072929	4.30E-24	1.72E-22	UP
4533685	MSMEG_4043	amidohydrolase	NC_008596.1:4114887-4115840	122.6597111	40.52970236	1.597609973	5.33E-24	2.11E-22	UP
4533797	MSMEG_6591	class V aminotransferase	NC_008596.1:6648028-6649758	29.15554023	8.655592515	1.752065568	7.86E-24	3.08E-22	UP
4532355	MSMEG_4029	hypothetical protein	NC_008596.1:4101244-4101849	151.8706987	49.35963506	1.621439916	9.42E-24	3.66E-22	UP
4534372	dinP	DNA polymerase IV	NC_008596.1:6508015-6509226	27.40835825	7.399505606	1.889115127	1.61E-23	6.24E-22	UP
4531045	MSMEG_5340	TetR family transcriptional regulator	NC_008596.1:5425307-5425912	466.079556	164.6502233	1.501171764	1.74E-23	6.67E-22	UP
4537663	MSMEG_6595	hypothetical protein	NC_008596.1:6651395-6652369	32.52978037	8.757531906	1.893164838	3.26E-23	1.23E-21	UP
4536451	MSMEG_6753	oxidoreductase, short chain dehydrogenase/reductase	NC_008596.1:6797368-6798090	341.9393257	121.2934154	1.49523912	3.70E-23	1.39E-21	UP
4532032	MSMEG_5567	TetR family transcriptional regulator	NC_008596.1:5654425-5655027	79.3582585	23.86749456	1.733333236	3.95E-23	1.47E-21	UP
4531111	MSMEG_4112	cyclohexanecarboxylate-CoA ligase	NC_008596.1:4191803-4193470	47.16983072	15.38939045	1.615928334	4.87E-23	1.81E-21	UP
4534351	MSMEG_5047	drug resistance transporter Bcr/CflA subfamily protein	NC_008596.1:5145619-5146872	123.3554507	43.20986896	1.513388704	7.22E-23	2.67E-21	UP
4537265	MSMEG_1955	hypothetical protein	NC_008596.1:2033567-2034406	86.24673916	28.12955482	1.616383191	1.05E-22	3.82E-21	UP
4531229	MSMEG_0303	alcohol dehydrogenase	NC_008596.1:333272-334264	112.6309706	38.66748239	1.542410845	1.73E-22	6.22E-21	UP
4532717	MSMEG_3497	ArsR family transcriptional regulator	NC_008596.1:3562524-3563264	29.88655699	7.319700982	2.029640085	2.80E-22	9.95E-21	UP
4531390	MSMEG_1390	enoyl-CoA hydratase	NC_008596.1:1492135-1492899	50.55153299	14.88209913	1.764176809	2.97E-22	1.05E-20	UP
4537368	MSMEG_6472	hypothetical protein	NC_008596.1:6536834-6537058	105.8455601	26.73149675	1.98534823	2.97E-22	1.05E-20	UP
4536842	MSMEG_3137	oxidoreductase	NC_008596.1:3210665-3211774	369.951159	136.7219906	1.436089512	4.50E-22	1.57E-20	UP
4533340	MSMEG_5757	tRNA	NC_008596.1:5834322-5834394	903.2468229	297.1993237	1.603689442	5.67E-22	1.97E-20	UP
4536214	MSMEG_5102	ABC transporter ATP-binding protein	NC_008596.1:5203097-5204719	28.66148966	8.900664559	1.687128632	5.76E-22	1.99E-20	UP
4534606	MSMEG_1193	TROVE domain-containing protein	NC_008596.1:1259580-1261274	155.1111991	56.90179146	1.446756874	6.22E-22	2.14E-20	UP
4533287	MSMEG_3354	TetR family transcriptional regulator	NC_008596.1:3429446-3430054	39.1968159	10.05259712	1.963168189	6.65E-22	2.28E-20	UP
4533305	MSMEG_6278	metallo-beta-lactamase superfamily protein	NC_008596.1:6343526-6344236	207.9375699	75.00129145	1.471163103	1.11E-21	3.75E-20	UP
4536302	MSMEG_5558	hypothetical protein	NC_008596.1:5647334-5647645	494.1889008	178.6619335	1.467830328	1.12E-21	3.76E-20	UP
4532815	MSMEG_1966	hypothetical protein	NC_008596.1:2048141-2048551	94.63380721	28.61481894	1.725593189	1.22E-21	4.06E-20	UP
4534689	MSMEG_5790	SseC protein	NC_008596.1:5860529-5860801	2429.950952	917.0623629	1.405835444	1.51E-21	5.02E-20	UP
4537015	MSMEG_5996	acetyl-CoA acetyltransferase	NC_008596.1:6062510-6063673	35.56567106	10.98026563	1.695572429	2.15E-21	7.05E-20	UP
4532113	MSMEG_3836	hypothetical protein	NC_008596.1:3905761-3906219	200.6301814	70.54950599	1.507830766	4.96E-21	1.61E-19	UP
4532129	MSMEG_1942	integral membrane protein	NC_008596.1:2023699-2024412	234.5736759	86.94588026	1.431851546	6.61E-21	2.11E-19	UP
4534388	MSMEG_5607	hypothetical protein	NC_008596.1:5693137-5693385	416.7642842	150.3220637	1.471174869	1.57E-20	4.92E-19	UP
4535425	MSMEG_2791	pyridoxamine 5'-phosphate oxidase	NC_008596.1:2856675-2857100	353.9734803	132.3636949	1.419133807	2.11E-20	6.55E-19	UP
4536580	MSMEG_4028	hypothetical protein	NC_008596.1:4100797-4101018	85.21901911	21.28723067	2.001187169	2.16E-20	6.68E-19	UP
4532354	MSMEG_3410	TetR family transcriptional regulator	NC_008596.1:3483534-3484115	119.0302379	41.52205332	1.519378422	2.57E-20	7.89E-19	UP
4535174	MSMEG_6498	hypothetical protein	NC_008596.1:6560543-6560836	306.9832218	110.6915116	1.471615214	4.05E-20	1.22E-18	UP
4534357	MSMEG_6141	N-acyl-D-glutamate amidohydrolase	NC_008596.1:6207136-6208917	283.2425546	110.6282316	1.356318435	4.28E-20	1.28E-18	UP
4535326	MSMEG_0624	subtilase	NC_008596.1:704172-705551	27.29737009	8.716823636	1.646887539	6.31E-20	1.87E-18	UP
4534257	MSMEG_0619	PPE family protein	NC_008596.1:699604-701175	22.22891371	7.071424813	1.652364611	1.72E-19	4.96E-18	UP
4536438	MSMEG_0626	hypothetical protein	NC_008596.1:705548-706477	25.36847204	7.21797848	1.813369881	2.34E-19	6.68E-18	UP
4532299	MSMEG_5029	alkanal monooxygenase subunit alpha	NC_008596.1:5125690-5126739	439.2622236	174.8634512	1.328853655	2.45E-19	6.96E-18	UP
4536009	MSMEG_4534	hypothetical protein	NC_008596.1:4621748-4621951	273.0328669	95.8209393	1.510661768	3.27E-19	9.18E-18	UP
4531175	MSMEG_4963	peptide synthetase ScpsB	NC_008596.1:5059596-5060855	23.14046005	7.160256534	1.692334365	6.00E-19	1.65E-17	UP
4534156	trx	thioredoxin	NC_008596.1:3211820-3212194	2496.518734	1013.890996	1.300015177	6.74E-19	1.85E-17	UP
4532562	MSMEG_3690	pseudo	NC_008596.1:3755127-3755931	149.3722744	57.50433894	1.377169666	1.00E-18	2.69E-17	UP
4534781	MSMEG_5933	hypothetical protein	NC_008596.1:5993104-5994012	19.46589461	5.139761024	1.921175462	1.09E-18	2.90E-17	UP
4533859	MSMEG_4717	carboxyl transferase domain-containing protein	NC_008596.1:4808256-4809797	23.96044136	7.975189786	1.587063727	1.22E-18	3.23E-17	UP
4537010	MSMEG_6641	nitrilotriacetate monooxygenase component A	NC_008596.1:6690967-6692328	14.13546431	3.864004546	1.871150575	1.27E-18	3.36E-17	UP
4533266	MSMEG_4061	translation initiation inhibitor	NC_008596.1:4133329-4133757	17.12092511	2.253184542	2.925723273	2.51E-18	6.45E-17	UP
4534739	MSMEG_1698	ammonia monooxygenase	NC_008596.1:1790726-1791835	129.4327908	51.47638712	1.330220452	3.67E-18	9.28E-17	UP
4534019	MSMEG_4024	TetR family transcriptional regulator	NC_008596.1:4096520-4097857	46.20288317	17.0978852	1.43416499	4.96E-18	1.23E-16	UP
4537422	MSMEG_0617	ftsk/SpoIIIE family protein	NC_008596.1:695317-699294	23.974918	9.274304894	1.37021482	5.32E-18	1.32E-16	UP
4536381	MSMEG_3320	pseudo	NC_008596.1:3399213-3400114	339.2252679	139.3747467	1.283274453	6.38E-18	1.57E-16	UP
4531654	MSMEG_0732	chaperone ClpB	NC_008596.1:817638-820184	326.8238	136.2471006	1.262287518	6.48E-18	1.59E-16	UP
4536715	MSMEG_3834	TetR family transcriptional regulator	NC_008596.1:3905025-3905606	89.58342343	32.66402515	1.455529216	7.60E-18	1.85E-16	UP
4535479	glmM	phosphoglucosamine mutase	NC_008596.1:1648164-1649525	87.50912675	34.65780445	1.336253227	9.47E-18	2.30E-16	UP
4536983	MSMEG_1999	hypothetical protein	NC_008596.1:2081235-2081378	2838.955559	1186.288851	1.258904928	1.58E-17	3.79E-16	UP
4532995	MSMEG_0621	low molecular weight protein antigen 7	NC_008596.1:701553-701840	57.38188892	15.47652492	1.890513893	2.05E-17	4.89E-16	UP
4531925	MSMEG_0622	DNA-binding protein	NC_008596.1:701853-702734	45.73836172	16.31757281	1.486978214	2.73E-17	6.47E-16	UP
4533067	MSMEG_6059	hypothetical protein	NC_008596.1:6127628-6127912	126.710058	44.28051943	1.516786997	3.09E-17	7.27E-16	UP
4533783	MSMEG_4718	TetR family transcriptional regulator	NC_008596.1:4809888-4810493	39.02357897	12.31778159	1.663603645	3.79E-17	8.81E-16	UP
4535359	MSMEG_4513	polyketide synthase	NC_008596.1:4598198-4599499	13.59024439	3.918351028	1.794252847	6.46E-17	1.49E-15	UP
4533572	MSMEG_1114	short chain dehydrogenase	NC_008596.1:1178579-1179403	323.8089102	136.6305318	1.244862777	6.82E-17	1.56E-15	UP
4536514	MSMEG_1530	integral membrane protein	NC_008596.1:1618493-1619572	25.34852171	8.403335732	1.592867585	7.49E-17	1.71E-15	UP
4532617	MSMEG_2600	regulatory protein	NC_008596.1:2682903-2683643	32.43970723	10.50847643	1.626207284	1.20E-16	2.73E-15	UP
4533976	MSMEG_0693	hypothetical protein	NC_008596.1:781358-781909	96.66970376	36.87138883	1.390562062	1.35E-16	3.05E-15	UP
4533542	MSMEG_3790	TrmH family RNA methyltransferase	NC_008596.1:3860269-3861027	117.2243016	47.47553019	1.304015667	1.98E-16	4.38E-15	UP
4533332	MSMEG_3680	hypothetical protein	NC_008596.1:3746956-3747261	10362.70224	4536.226996	1.191835518	2.09E-16	4.60E-15	UP
4537146	MSMEG_5167	major facilitator superfamily protein	NC_008596.1:5268527-5269732	62.88681206	25.15882756	1.321692811	2.43E-16	5.29E-15	UP
4535909	MSMEG_1957	hypothetical protein	NC_008596.1:2034464-2035873	933.5406313	409.2004995	1.189904909	2.92E-16	6.33E-15	UP
4536003	MSMEG_1419	hypothetical protein	NC_008596.1:1521559-1522269	26.84329735	8.232778641	1.705110557	3.66E-16	7.77E-15	UP
4530980	MSMEG_3581	FabG protein	NC_008596.1:3642828-3643589	81.56600213	32.34798511	1.334292089	4.81E-16	1.02E-14	UP
4533166	MSMEG_3409	oxidoreductase	NC_008596.1:3482577-3483530	101.6040126	42.10587451	1.270863945	6.85E-16	1.43E-14	UP
4537090	MSMEG_0596	GntR family transcriptional regulator	NC_008596.1:673641-674327	42.52196436	15.00836214	1.502441701	7.74E-16	1.61E-14	UP
4531715	MSMEG_4827	aminoglycoside phosphotransferase	NC_008596.1:4923746-4924777	28.89989897	10.35530293	1.480694692	1.30E-15	2.68E-14	UP
4530836	MSMEG_4962	hypothetical protein	NC_008596.1:5060847-5062073	29.88490179	11.20431006	1.415362989	1.84E-15	3.73E-14	UP
4533809	MSMEG_5556	MFS permease	NC_008596.1:5645336-5646550	145.6794995	63.42563462	1.199659916	1.85E-15	3.73E-14	UP
4532834	MSMEG_6593	ATP-binding protein	NC_008596.1:6649755-6650522	20.50391148	6.083389024	1.752951985	2.81E-15	5.62E-14	UP
4532366	MSMEG_4517	TetR family transcriptional regulator	NC_008596.1:4605520-4606146	24.04990102	7.023221404	1.775826135	2.84E-15	5.66E-14	UP
4535273	MSMEG_4521	Tat (twin-arginine translocation) pathway signal sequence	NC_008596.1:4608450-4609616	9.869867625	2.530946038	1.963353987	3.01E-15	5.97E-14	UP
4537100	MSMEG_0360	hypothetical protein	NC_008596.1:401170-401343	317.2293491	128.0820808	1.308457601	3.68E-15	7.25E-14	UP
4534131	MSMEG_3129	HTH-type transcriptional regulator	NC_008596.1:3203857-3204447	20.71313274	5.542841651	1.901848071	4.73E-15	9.19E-14	UP
4536126	MSMEG_4695	hypothetical protein	NC_008596.1:4779348-4779743	399.4778624	175.4803326	1.186806211	4.76E-15	9.22E-14	UP
4533373	MSMEG_5201	GntR family transcriptional regulator	NC_008596.1:5298285-5299076	51.77897868	20.13819042	1.362432458	4.92E-15	9.51E-14	UP
4535231	MSMEG_1402	hypothetical protein	NC_008596.1:1502841-1503758	162.989312	71.60246478	1.186696207	5.60E-15	1.08E-13	UP
4533039	MSMEG_6041	acyl-CoA dehydrogenase	NC_008596.1:6107545-6109689	30.48047091	12.64309979	1.26953497	6.45E-15	1.23E-13	UP
4535659	MSMEG_1389	hypothetical protein	NC_008596.1:1491401-1492138	26.16281361	8.586497614	1.607376011	7.46E-15	1.42E-13	UP
4532082	MSMEG_2177	fmnh2-utilizing oxygenase	NC_008596.1:2254841-2256019	83.7241766	35.98341137	1.218312316	7.55E-15	1.43E-13	UP
4531871	MSMEG_0364	hypothetical protein	NC_008596.1:404569-404868	65.10242823	21.48079012	1.599664295	8.27E-15	1.55E-13	UP
4533472	MSMEG_0226	MmpS5 protein	NC_008596.1:253014-253442	48.24987984	16.27330074	1.568018445	9.62E-15	1.80E-13	UP
4531798	MSMEG_4063	amidohydrolase	NC_008596.1:4135328-4136236	86.98439145	36.98280028	1.233902079	1.01E-14	1.88E-13	UP
4533323	MSMEG_4546	pseudo	NC_008596.1:4636715-4637630	405.599039	184.0285085	1.140124958	1.02E-14	1.90E-13	UP
4532688	bfr	bacterioferritin	NC_008596.1:3626184-3626669	1607.580787	736.4667519	1.126198939	1.11E-14	2.06E-13	UP
4535685	MSMEG_3465	fatty-acid--CoA ligase	NC_008596.1:3532122-3533981	455.1363249	208.8886632	1.123564538	1.22E-14	2.24E-13	UP
4537571	MSMEG_4514	thioesterase	NC_008596.1:4599486-4600232	17.05791106	4.816632939	1.824344093	1.39E-14	2.53E-13	UP
4531332	MSMEG_2162	MmcJ protein	NC_008596.1:2237715-2238554	30.14000137	10.86824408	1.471560611	1.54E-14	2.80E-13	UP
4534619	MSMEG_1168	transcriptional regulator	NC_008596.1:1230134-1230784	37.6082444	13.44607865	1.483863468	1.61E-14	2.90E-13	UP
4531373	MSMEG_6454	hypothetical protein	NC_008596.1:6518199-6519053	525.8431992	241.0616485	1.125230523	1.78E-14	3.21E-13	UP
4536118	MSMEG_2790	hypothetical protein	NC_008596.1:2856103-2856627	95.49410323	39.17678138	1.285412773	2.10E-14	3.78E-13	UP
4533690	MSMEG_4643	resuscitation-promoting factor	NC_008596.1:4728762-4729085	41.73235727	12.26528591	1.76658555	2.49E-14	4.43E-13	UP
4536187	MSMEG_4129	hypothetical protein	NC_008596.1:4210513-4211103	48.58178614	18.26408531	1.411406029	2.83E-14	5.03E-13	UP
4536612	MSMEG_0743	xanthine dehydrogenase	NC_008596.1:829538-830698	57.65599853	24.70008325	1.22295481	4.09E-14	7.19E-13	UP
4532612	MSMEG_4716	acetyl-/propionyl-coenzyme A carboxylase subunit alpha	NC_008596.1:4806250-4808259	18.49232468	7.373983288	1.326410546	4.39E-14	7.66E-13	UP
4532276	MSMEG_4688	hypothetical protein	NC_008596.1:4773420-4774028	714.0402751	331.9991449	1.104825925	5.15E-14	8.92E-13	UP
4536648	MSMEG_2554	phosphotransferase enzyme family protein	NC_008596.1:2637892-2639031	28.55365782	11.16434196	1.354777352	5.47E-14	9.44E-13	UP
4537469	MSMEG_6227	PadR family transcriptional regulator	NC_008596.1:6290798-6291538	325.0726149	149.7274461	1.118423322	5.65E-14	9.73E-13	UP
4535509	rpsT	30S ribosomal protein S20	NC_008596.1:4663326-4663586	504.4119093	228.3872571	1.143120181	6.76E-14	1.16E-12	UP
4536469	MSMEG_6395	hypothetical protein	NC_008596.1:6465494-6465967	245.2285659	110.576001	1.149088741	7.52E-14	1.28E-12	UP
4535240	MSMEG_3355	hypothetical protein	NC_008596.1:3430051-3430938	35.09023412	13.72786132	1.353962689	8.67E-14	1.47E-12	UP
4536597	MSMEG_4826	acyl-CoA dehydrogenase	NC_008596.1:4922448-4923749	28.50531379	11.50755042	1.308650119	8.93E-14	1.51E-12	UP
4534464	MSMEG_0620	PE family protein	NC_008596.1:701225-701518	64.15990609	22.10175644	1.537511004	9.12E-14	1.54E-12	UP
4530846	MSMEG_0721	pseudo	NC_008596.1:809823-810451	27.77730711	9.476800334	1.551434796	1.47E-13	2.46E-12	UP
4531342	MSMEG_6203	cysteine synthase/cystathionine beta-synthase	NC_008596.1:6270944-6272041	658.0374854	312.722785	1.073285432	1.70E-13	2.83E-12	UP
4537475	MSMEG_0148	TetR family transcriptional regulator	NC_008596.1:170367-170996	15.63305273	4.091565393	1.933874711	1.77E-13	2.94E-12	UP
4530914	MSMEG_2905	transcriptional regulator	NC_008596.1:2967713-2968099	383.3188897	177.063443	1.114278714	1.91E-13	3.15E-12	UP
4531751	nudC	NADH pyrophosphatase	NC_008596.1:2026093-2027028	712.659216	339.767482	1.068664581	2.24E-13	3.68E-12	UP
4532153	MSMEG_4946	IS1096, tnpR protein	NC_008596.1:5041789-5042490	108.3533723	48.27043932	1.166532194	2.46E-13	4.01E-12	UP
4535643	MSMEG_1448	integral membrane transporter	NC_008596.1:1543640-1545139	91.73686598	42.49607193	1.110172128	2.81E-13	4.58E-12	UP
4531327	MSMEG_4964	TetR family transcriptional regulator	NC_008596.1:5062076-5062879	16.95590506	5.343480129	1.665936235	3.21E-13	5.20E-12	UP
4531734	MSMEG_6755	isoflavone reductase	NC_008596.1:6799518-6800441	329.5225558	156.7466298	1.071942797	3.84E-13	6.18E-12	UP
4532848	MSMEG_4902	metal-dependent hydrolase of the beta-lactamase superfamily protein III	NC_008596.1:4995163-4995921	1620.686716	781.6131179	1.052078655	3.86E-13	6.20E-12	UP
4532077	MSMEG_4547	acyl-CoA dehydrogenase	NC_008596.1:4637637-4638872	32.0082612	13.46891588	1.248810574	4.92E-13	7.85E-12	UP
4533203	MSMEG_3451	short-chain dehydrogenase/reductase	NC_008596.1:3519095-3519946	53.35726719	22.88003786	1.221595338	5.37E-13	8.53E-12	UP
4532235	MSMEG_6553	ABC transporter ATP-binding protein	NC_008596.1:6607155-6608885	40.56703676	18.17983041	1.157969183	5.40E-13	8.55E-12	UP
4531296	MSMEG_4032	zinc-binding alcohol dehydrogenase	NC_008596.1:4103378-4104352	16.2078091	5.562972746	1.542761144	7.50E-13	1.17E-11	UP
4536360	MSMEG_0972	cytochrome C biogenesis protein transmembrane region	NC_008596.1:1044704-1045489	124.6659467	57.66460137	1.11230957	8.88E-13	1.38E-11	UP
4536207	MSMEG_0720	integral membrane protein	NC_008596.1:808724-809722	6.795264171	1.451397191	2.227087255	1.05E-12	1.62E-11	UP
4536711	MSMEG_4473	integral membrane protein	NC_008596.1:4555859-4556590	59.67187901	25.8238536	1.208346901	1.38E-12	2.11E-11	UP
4536136	MSMEG_0186	MmpS2 protein	NC_008596.1:211421-211915	20.79589348	6.07534017	1.775261575	1.56E-12	2.38E-11	UP
4532059	MSMEG_3661	hypothetical protein	NC_008596.1:3726804-3727496	368.9464206	178.6186812	1.046528344	1.61E-12	2.45E-11	UP
4537520	MSMEG_4351	oxidoreductase YjgI	NC_008596.1:4438978-4439736	395.879506	192.944606	1.036874671	2.06E-12	3.11E-11	UP
4537639	MSMEG_0774	pseudo	NC_008596.1:858306-859402	123.003131	58.93987667	1.061379092	2.75E-12	4.13E-11	UP
4537258	rpmF	50S ribosomal protein L32	NC_008596.1:5570348-5570521	500.7876945	234.8683587	1.092346745	3.36E-12	5.00E-11	UP
4535172	MSMEG_6920	hypothetical protein	NC_008596.1:6963161-6963529	272.9375405	129.233765	1.078587787	3.50E-12	5.20E-11	UP
4533898	MSMEG_3785	PfkB-family protein carbohydrate kinase	NC_008596.1:3854210-3855205	9.776621589	2.857642801	1.774510419	3.57E-12	5.27E-11	UP
4533977	MSMEG_2163	aldehyde dehydrogenase	NC_008596.1:2238574-2240016	26.45261582	11.49955481	1.201832383	3.90E-12	5.74E-11	UP
4532681	MSMEG_1755	anti-sigm factor, ChrR	NC_008596.1:1844642-1845010	367.9378556	177.4052483	1.052413426	4.04E-12	5.94E-11	UP
4535377	MSMEG_4720	hypothetical protein	NC_008596.1:4812497-4813300	112.9471084	53.23429084	1.085219575	4.07E-12	5.96E-11	UP
4535932	MSMEG_4031	hypothetical protein	NC_008596.1:4102959-4103162	82.37357889	30.00995905	1.456740321	4.42E-12	6.44E-11	UP
4536598	MSMEG_3780	adenylate and guanylate cyclase catalytic domain-containing protein	NC_008596.1:3849549-3850331	22.88259288	8.504521875	1.427948502	4.46E-12	6.48E-11	UP
4535243	MSMEG_1303	transcriptional regulator	NC_008596.1:1395326-1396144	137.9186983	66.29130339	1.056926539	5.38E-12	7.75E-11	UP
4530971	MSMEG_0773	acetyltransferase	NC_008596.1:857779-858309	127.633236	59.76989166	1.094513227	8.95E-12	1.28E-10	UP
4533988	MSMEG_5705	hypothetical protein	NC_008596.1:5788729-5790984	24.83713874	11.47354027	1.114188366	1.12E-11	1.59E-10	UP
4535993	MSMEG_6258	nitroreductase	NC_008596.1:6322878-6323498	37.6330225	15.3928055	1.289742962	1.29E-11	1.82E-10	UP
4532839	MSMEG_6470	hypothetical protein	NC_008596.1:6535030-6535236	38.7081785	10.37719329	1.899222127	1.33E-11	1.88E-10	UP
4534373	MSMEG_0546	hypothetical protein	NC_008596.1:623786-624613	16.80045139	5.966870535	1.493453616	1.50E-11	2.11E-10	UP
4533576	MSMEG_0906	DNA-binding protein	NC_008596.1:991776-993212	21.80031028	9.454811557	1.205228059	1.86E-11	2.58E-10	UP
4533229	MSMEG_0881	hypothetical protein	NC_008596.1:967303-968136	27.82151655	11.39713403	1.28752998	1.90E-11	2.63E-10	UP
4533412	MSMEG_6455	hypothetical protein	NC_008596.1:6519063-6519647	117.9443019	56.08859904	1.072326267	2.05E-11	2.83E-10	UP
4531452	MSMEG_3660	hypothetical protein	NC_008596.1:3726341-3726784	53.13666442	22.01291849	1.271357236	2.18E-11	3.01E-10	UP
4537093	MSMEG_1509	TetR family transcriptional regulator	NC_008596.1:1601016-1601612	14.633104	4.227817153	1.79125094	2.87E-11	3.90E-10	UP
4531411	MSMEG_6363	cysteine desulfurase	NC_008596.1:6419371-6420567	101.8960761	50.74086425	1.005878498	3.96E-11	5.35E-10	UP
4530933	MSMEG_6350	tRNA	NC_008596.1:6410476-6410567	74.39216043	18.67904158	1.993730163	4.05E-11	5.46E-10	UP
4532351	MSMEG_6060	permease	NC_008596.1:6127999-6129036	56.66157344	27.00615209	1.069082569	4.75E-11	6.37E-10	UP
4533404	MSMEG_6594	amino acid ABC transporter permease	NC_008596.1:6650515-6651408	15.56014961	5.706591765	1.447154667	5.01E-11	6.68E-10	UP
4535532	MSMEG_0531	acyl-CoA dehydrogenase	NC_008596.1:611979-613190	77.22083136	38.23821393	1.013974948	6.80E-11	8.94E-10	UP
4535468	MSMEG_0147	C-5 sterol desaturase	NC_008596.1:169419-170333	20.73691399	8.392764192	1.30498326	7.20E-11	9.44E-10	UP
4535552	MSMEG_3759	3-methyladenine DNA glycosylase	NC_008596.1:3826823-3827446	21.75784232	8.003671862	1.442801569	7.21E-11	9.44E-10	UP
4533913	MSMEG_0552	hypothetical protein	NC_008596.1:629360-629854	57.4416354	25.2778712	1.184221854	7.30E-11	9.53E-10	UP
4532553	MSMEG_0103	major facilitator family protein transporter	NC_008596.1:125900-127099	20.03151921	8.547554528	1.228688214	7.52E-11	9.80E-10	UP
4533756	MSMEG_2188	integral membrane protein	NC_008596.1:2267604-2268578	61.35006097	29.6324105	1.049888788	8.76E-11	1.14E-09	UP
4537487	MSMEG_4523	binding-protein-dependent transporters inner membrane component	NC_008596.1:4609613-4610410	11.08675062	3.432093275	1.691675926	9.65E-11	1.25E-09	UP
4537471	MSMEG_3192	hypothetical protein	NC_008596.1:3272008-3272769	59.29418053	27.97850761	1.083571507	1.14E-10	1.46E-09	UP
4537418	MSMEG_3132	DNA-binding protein	NC_008596.1:3207089-3207892	51.69820781	24.24601027	1.0923669	1.25E-10	1.60E-09	UP
4532573	MSMEG_4111	alpha-methylacyl-CoA racemase	NC_008596.1:4190676-4191806	27.99370628	12.63014803	1.148230959	1.26E-10	1.60E-09	UP
4531910	MSMEG_6228	hypothetical protein	NC_008596.1:6291559-6292239	94.0457826	46.13151836	1.027610471	1.52E-10	1.92E-09	UP
4534137	MSMEG_5212	hypothetical protein	NC_008596.1:5310644-5310811	34.7769449	8.311109739	2.065018169	1.57E-10	1.97E-09	UP
4531305	MSMEG_4071	pseudo	NC_008596.1:4145143-4145472	68.45782661	29.45471652	1.216716822	1.65E-10	2.07E-09	UP
4537365	MSMEG_6639	GntR family transcriptional regulator	NC_008596.1:6690221-6690898	37.09540293	16.31651984	1.184907035	2.02E-10	2.52E-09	UP
4532539	MSMEG_3260	LysR family transcriptional regulator	NC_008596.1:3340787-3341722	44.76414447	21.34303291	1.068578412	2.67E-10	3.28E-09	UP
4537501	MSMEG_1621	pyrimidine-specific ribonucleoside hydrolase RihA	NC_008596.1:1711512-1712564	43.75351725	21.06256434	1.054717903	2.71E-10	3.33E-09	UP
4535476	MSMEG_2660	AsnC family transcriptional regulator	NC_008596.1:2741778-2742293	91.01306545	44.02304116	1.047814856	3.10E-10	3.80E-09	UP
4531012	MSMEG_1206	hypothetical protein	NC_008596.1:1275439-1275573	235.7618072	108.994849	1.113070069	3.36E-10	4.08E-09	UP
4531548	MSMEG_1169	integral membrane transporter	NC_008596.1:1230896-1232140	42.27979964	20.70434141	1.030035227	3.56E-10	4.30E-09	UP
4536939	MSMEG_2899	short chain dehydrogenase	NC_008596.1:2962139-2962834	13.75085795	4.62944968	1.570609025	4.31E-10	5.19E-09	UP
4531136	MSMEG_2170	3-hydroxyisobutyrate dehydrogenase	NC_008596.1:2244650-2245630	20.75979869	8.922932927	1.218202553	4.66E-10	5.55E-09	UP
4537140	MSMEG_0185	MmpL6 protein	NC_008596.1:208581-211442	13.24002192	6.323384285	1.066136708	5.47E-10	6.47E-09	UP
4536241	MSMEG_1178	transcriptional regulator	NC_008596.1:1238701-1239618	26.66989881	12.10923726	1.139104356	9.82E-10	1.13E-08	UP
4532922	MSMEG_6047	cation ABC transporter periplasmic cation-binding protein	NC_008596.1:6114107-6115072	47.11805973	23.23743603	1.019829238	9.85E-10	1.13E-08	UP
4531833	MSMEG_2544	LysR family transcriptional regulator	NC_008596.1:2628197-2629090	24.8339964	11.11281884	1.160091633	1.02E-09	1.17E-08	UP
4534178	MSMEG_6315	lipoprotein LpqH	NC_008596.1:6380664-6381155	39.24422041	17.02737677	1.204624009	1.14E-09	1.30E-08	UP
4532932	MSMEG_5907	acyl-CoA dehydrogenase	NC_008596.1:5966201-5967298	24.73026541	11.49357745	1.105449807	1.20E-09	1.36E-08	UP
4531181	MSMEG_0616	hypothetical protein	NC_008596.1:693764-695320	17.97589304	8.450197188	1.089006533	1.74E-09	1.95E-08	UP
4530857	MSMEG_6174	IclR family transcriptional regulator	NC_008596.1:6242692-6243474	30.91282378	14.19703679	1.122615604	1.93E-09	2.15E-08	UP
4535187	MSMEG_2125	glycerol operon regulatory protein	NC_008596.1:2202762-2203508	22.27214475	9.489488373	1.230838281	2.46E-09	2.72E-08	UP
4535548	MSMEG_5923	acetyl-CoA acetyltransferase	NC_008596.1:5982929-5984107	23.03123954	10.97722937	1.069078092	3.72E-09	4.02E-08	UP
4532865	MSMEG_1369	LacI family transcriptional regulator	NC_008596.1:1469221-1470270	17.38181539	7.722844212	1.170374594	4.28E-09	4.60E-08	UP
4531079	MSMEG_3203	transporter LysE family protein	NC_008596.1:3283047-3283682	22.48469142	9.456897434	1.24950423	5.71E-09	6.07E-08	UP
4536897	MSMEG_4332	glycerol-3-phosphate dehydrogenase	NC_008596.1:4419488-4421044	11.57889155	5.173579951	1.16226232	5.77E-09	6.13E-08	UP
4537582	MSMEG_0494	hypothetical protein	NC_008596.1:573002-573169	47.3627315	15.98266663	1.567244151	6.22E-09	6.59E-08	UP
4534339	MSMEG_2583	transcriptional regulator	NC_008596.1:2665175-2665783	38.7400312	18.25333302	1.085665195	6.61E-09	6.96E-08	UP
4533069	MSMEG_5922	lipid-transfer protein	NC_008596.1:5981886-5982929	19.40043525	8.898856498	1.124397153	7.00E-09	7.31E-08	UP
4537195	MSMEG_4828	alcohol dehydrogenase	NC_008596.1:4924779-4925753	14.89521618	6.334062568	1.233646038	7.48E-09	7.77E-08	UP
4533096	pstS	phosphate ABC transporter substrate-binding protein	NC_008596.1:5854529-5855665	27.7481248	13.69702637	1.018527561	7.57E-09	7.85E-08	UP
4533050	MSMEG_3452	TetR family transcriptional regulator	NC_008596.1:3520041-3520619	20.27756053	8.069158499	1.329393967	7.67E-09	7.94E-08	UP
4535260	MSMEG_2957	hypothetical protein	NC_008596.1:3019572-3020189	24.31008719	10.51442782	1.209184725	9.06E-09	9.32E-08	UP
4536687	MSMEG_5929	hypothetical protein	NC_008596.1:5988883-5989782	15.3327396	6.503895127	1.237239596	1.01E-08	1.03E-07	UP
4531090	MSMEG_0227	TetR family transcriptional regulator	NC_008596.1:253688-254257	39.9263171	18.93697266	1.076134286	1.04E-08	1.06E-07	UP
4532249	MSMEG_6045	heavy metal ABC transporter inner membrane protein	NC_008596.1:6112469-6113341	20.65101276	9.411670354	1.13368984	1.24E-08	1.25E-07	UP
4535697	MSMEG_2907	oxidoreductase YeiQ	NC_008596.1:2969066-2970517	15.0987374	7.175032085	1.073370724	1.36E-08	1.36E-07	UP
4532797	MSMEG_1167	cytochrome P450	NC_008596.1:1228550-1229989	19.3205191	9.509698614	1.022662332	1.38E-08	1.38E-07	UP
4531653	MSMEG_4025	LysR family transcriptional regulator	NC_008596.1:4097995-4098918	13.66990871	5.753784233	1.248420583	1.53E-08	1.51E-07	UP
4535820	MSMEG_2126	hypothetical protein	NC_008596.1:2203331-2203729	40.72119781	18.16974679	1.164241684	1.62E-08	1.60E-07	UP
4534099	MSMEG_1506	TetR family transcriptional regulator	NC_008596.1:1597761-1598429	27.19775233	12.52237574	1.118979133	1.73E-08	1.70E-07	UP
4530987	MSMEG_3817	hypothetical protein	NC_008596.1:3887653-3888093	15.26715385	4.992649364	1.612553642	2.39E-08	2.32E-07	UP
4535543	MSMEG_3113	carbohydrate kinase	NC_008596.1:3187791-3189278	9.423412407	4.114268579	1.195613607	2.42E-08	2.34E-07	UP
4536390	MSMEG_5120	hypothetical protein	NC_008596.1:5218349-5219926	14.63363808	7.112599241	1.040839701	2.66E-08	2.56E-07	UP
4537732	MSMEG_5351	hypothetical protein	NC_008596.1:5435376-5435558	96.08300592	44.89829628	1.097620585	3.67E-08	3.45E-07	UP
4532867	MSMEG_5930	hypothetical protein	NC_008596.1:5989939-5991066	13.71345562	6.236635971	1.136752201	4.41E-08	4.09E-07	UP
4531687	MSMEG_5932	hypothetical protein	NC_008596.1:5991863-5992990	12.8255157	5.760564178	1.154734818	5.15E-08	4.72E-07	UP
4534057	MSMEG_1122	hypothetical protein	NC_008596.1:1186298-1186426	15.52828091	1.249025081	3.63602377	7.03E-08	6.33E-07	UP
4534775	MSMEG_6046	ABC transporter ATP-binding protein	NC_008596.1:6113341-6114120	23.25595161	11.15348442	1.060105487	8.10E-08	7.22E-07	UP
4531334	MSMEG_4334	flavoprotein	NC_008596.1:4421676-4423253	7.863386327	3.471215327	1.179709874	8.15E-08	7.24E-07	UP
4537581	MSMEG_0423	hypothetical protein	NC_008596.1:497860-498360	31.54214346	14.68497774	1.102939624	8.78E-08	7.74E-07	UP
4531916	MSMEG_0618	PE family protein	NC_008596.1:699291-699602	13.55406571	3.614552577	1.906836689	1.20E-07	1.03E-06	UP
4532373	MSMEG_5597	TetR family transcriptional regulator	NC_008596.1:5685226-5685846	30.64401024	14.96039643	1.034456703	1.22E-07	1.04E-06	UP
4537388	MSMEG_5445	hypothetical protein	NC_008596.1:5530749-5531585	21.53922836	10.45806117	1.042351152	1.31E-07	1.12E-06	UP
4533682	MSMEG_5931	short chain dehydrogenase	NC_008596.1:5991078-5991860	11.93872938	4.869512642	1.293800007	1.34E-07	1.14E-06	UP
4536681	MSMEG_2733	hypothetical protein	NC_008596.1:2801903-2802589	14.25497694	5.940836143	1.262727803	1.38E-07	1.17E-06	UP
4536209	MSMEG_4601	AraC family transcriptional regulator	NC_008596.1:4690381-4691154	19.48228416	9.158459709	1.088985945	1.61E-07	1.35E-06	UP
4535137	MSMEG_2454	translation initiation inhibitor	NC_008596.1:2535043-2535504	33.96396096	16.27327922	1.061499722	1.92E-07	1.61E-06	UP
4535691	MSMEG_4825	TetR family transcriptional regulator	NC_008596.1:4921789-4922448	7.924946549	2.522347556	1.651634126	1.94E-07	1.62E-06	UP
4532433	MSMEG_1620	hypothetical protein	NC_008596.1:1709234-1709941	11.16006926	4.399286978	1.343004361	2.16E-07	1.79E-06	UP
4532152	MSMEG_6503	TetR family transcriptional regulator	NC_008596.1:6565649-6566215	21.49180176	9.755379584	1.139516521	2.20E-07	1.82E-06	UP
4533239	MSMEG_5723	endoribonuclease L-psp family protein	NC_008596.1:5807129-5807560	15.7140484	5.718250929	1.458409074	2.47E-07	2.04E-06	UP
4531086	MSMEG_4130	polysaccharide deacetylase	NC_008596.1:4211259-4212110	8.098277955	3.214566236	1.332991083	1.17E-06	8.75E-06	UP
4533246	MSMEG_6552	hypothetical protein	NC_008596.1:6606582-6607028	23.15351528	10.69226973	1.11466311	1.62E-06	1.19E-05	UP
4530942	MSMEG_5294	hypothetical protein	NC_008596.1:5385097-5385258	37.09533773	14.58569509	1.346683735	3.56E-06	2.47E-05	UP
4537229	MSMEG_2496	NAD-binding protein	NC_008596.1:2581723-2582772	10.59866792	5.216740748	1.022662309	4.70E-06	3.19E-05	UP
4536610	MSMEG_0676	transcriptional regulatory protein	NC_008596.1:759460-759996	11.91607953	5.000163863	1.252862377	8.42E-06	5.51E-05	UP
4534887	MSMEG_2992	acyl-CoA dehydrogenase	NC_008596.1:3058595-3059857	5.771356146	2.593681248	1.153909172	8.52E-06	5.56E-05	UP
4537434	MSMEG_1648	transcriptional regulator	NC_008596.1:1742683-1743300	9.09377786	3.649645321	1.317123496	8.70E-06	5.66E-05	UP
4537237	MSMEG_4034	NAD dependent epimerase/dehydratase	NC_008596.1:4105207-4106040	12.27615493	6.052722541	1.020202635	9.88E-06	6.35E-05	UP
4533283	MSMEG_4508	hypothetical protein	NC_008596.1:4583805-4584014	11.39351539	2.557185631	2.155584152	1.19E-05	7.56E-05	UP
4537452	MSMEG_1420	transcriptional regulatory protein	NC_008596.1:1522270-1522872	9.504508504	3.91854495	1.278293978	1.27E-05	8.00E-05	UP
4536141	MSMEG_5206	regulatory protein	NC_008596.1:5302564-5303166	14.48750097	7.035548233	1.042074006	1.84E-05	0.000112964	UP
4532737	MSMEG_2832	hypothetical protein	NC_008596.1:2894648-2894974	25.01379486	11.98847154	1.06107621	1.91E-05	0.000116869	UP
4532634	MSMEG_3840	LysR family transcriptional regulator	NC_008596.1:3911506-3912411	6.878605672	3.022969573	1.186149695	2.52E-05	0.000150321	UP
4532098	MSMEG_1960	hypothetical protein	NC_008596.1:2040307-2040828	14.07064535	6.687017259	1.073253753	2.79E-05	0.000164953	UP
4531500	MSMEG_2586	hypothetical protein	NC_008596.1:2668397-2668783	13.08398591	5.41177409	1.27362859	3.03E-05	0.000177394	UP
4533512	mdcB	triphosphoribosyl-dephospho-CoA synthase	NC_008596.1:6684526-6685389	3.413299075	1.118768714	1.609255015	5.35E-05	0.000294342	UP
4535545	MSMEG_6390	transporter major facilitator family protein	NC_008596.1:6453932-6455158	5.033710416	2.407183396	1.064276162	0.00013311	0.000662463	UP
4532243	MSMEG_4331	transcriptional regulator	NC_008596.1:4418265-4419254	4.271584345	1.84431679	1.211684787	0.000173243	0.000843878	UP
4536596	MSMEG_5312	multidrug ABC transporter ATPase	NC_008596.1:5402449-5403156	4.715509033	1.820430282	1.373134026	0.000183101	0.000887346	UP
4531274	MSMEG_5608	acetyl-CoA acetyltransferase	NC_008596.1:5693487-5694701	2.976795457	1.237587023	1.26623012	0.000307794	0.001410423	UP
4536051	MSMEG_3659	TetR family transcriptional regulator	NC_008596.1:3725537-3726226	8.225519964	4.047086654	1.02322314	0.000331696	0.001508514	UP
4532983	MSMEG_1404	IS1096, tnpA protein	NC_008596.1:1504930-1506252	2.944091129	1.298920503	1.180509191	0.000469484	0.002064549	UP
4532684	eda	2-dehydro-3-deoxyphosphogluconate aldolase	NC_008596.1:3858213-3858842	4.857705256	1.960543176	1.309021543	0.000506167	0.002198241	UP
4535460	MSMEG_6623	dehydrogenase	NC_008596.1:6676667-6677446	4.351582633	1.858904864	1.227087255	0.000603105	0.002565607	UP
4532409	MSMEG_1170	hypothetical protein	NC_008596.1:1232200-1232415	15.45639072	6.712712008	1.203235816	0.000800676	0.003308697	UP
4536995	MSMEG_5200	hypothetical protein	NC_008596.1:5299073-5299366	10.40936841	4.383893332	1.247597935	0.00083232	0.003426896	UP
4532007	MSMEG_6621	luciferase	NC_008596.1:6674557-6675408	4.963460682	2.458164992	1.013764612	0.001263306	0.004912116	UP
4531791	rrsB	16S ribosomal RNA	NC_008596.1:5027948-5029475	0.983213434	0.3163152	1.636141745	0.003857903	0.01246414	UP
4532444	MSMEG_1335	BadM/Rrf2 family transcriptional regulator	NC_008596.1:1434167-1434628	2.890545797	1.04616802	1.466227356	0.017524464	0.045023246	UP
